# Supplementary material for: N-[Bis(4-fluoro­phen­yl)methyl­ene]aniline
Source: Acta Crystallogr Sect E Struct Rep Online. 2010 Mar 3;66(Pt 4):o727. doi: 10.1107/S1600536810007099 (PMC2983916; doi:10.1107/S1600536810007099)
Supplement: Supplementary file 2 [file e-66-0o727-Isup2.hkl]

# 
# h,k,l, Fc-squared, Fo-squared, sigma(Fo-squared) and status flag 
# 
data_I
_shelx_title ' UA032 in Pbca' 
_shelx_refln_list_code          4 
_shelx_F_calc_maximum      484.94 
_exptl_crystal_F_000      1216.00 
_reflns_d_resolution_high  0.8389 
 
loop_ 
 _symmetry_equiv_pos_as_xyz 
 'x, y, z' 
 '-x+1/2, -y, z+1/2' 
 '-x, y+1/2, -z+1/2' 
 'x+1/2, -y+1/2, -z' 
 '-x, -y, -z' 
 'x-1/2, y, -z-1/2' 
 'x, -y-1/2, z-1/2' 
 '-x-1/2, y-1/2, z' 
 
_cell_length_a    18.1036 
_cell_length_b     8.6123 
_cell_length_c    18.9853 
_cell_angle_alpha  90.000 
_cell_angle_beta   90.000 
_cell_angle_gamma  90.000 
 
_shelx_F_squared_multiplier     1.000 
 
loop_ 
 _refln_index_h 
 _refln_index_k 
 _refln_index_l 
 _refln_F_squared_calc 
 _refln_F_squared_meas 
 _refln_F_squared_sigma 
 _refln_observed_status 
   6   0   0     8177.50     8272.91    102.97 o 
   8   0   0     6075.07     6804.26     88.24 o 
  10   0   0     5613.63     5758.22     83.77 o 
  12   0   0     2240.53     2324.98     28.00 o 
  14   0   0      407.33      355.14     11.88 o 
  16   0   0       55.34       45.16      5.29 o 
  18   0   0       51.96       43.62      5.70 o 
  20   0   0       28.04       43.25      5.11 o 
   2   1   0     2535.95     2465.47     16.31 o 
   4   1   0     7738.90     7734.26     67.32 o 
   6   1   0      255.53      216.34      4.06 o 
   8   1   0       41.37       35.23      2.67 o 
  10   1   0      770.30      689.23     11.22 o 
  12   1   0       58.77       44.03      3.90 o 
  14   1   0      716.57      667.99     11.02 o 
  16   1   0      358.38      359.71      7.41 o 
  18   1   0       74.37       74.15      4.42 o 
  20   1   0        0.22        1.04      2.18 o 
   0   2   0   235166.70   224098.39   3210.20 o 
   2   2   0     8142.94     8535.57     60.36 o 
   4   2   0       17.94        9.59      1.05 o 
   6   2   0     6862.77     7107.18     49.45 o 
   8   2   0     1052.94     1231.91     14.28 o 
  10   2   0     1563.10     1656.58     19.66 o 
  12   2   0      777.12      795.85     11.55 o 
  14   2   0       12.62       17.85      2.65 o 
  16   2   0      122.07      121.03      5.43 o 
  18   2   0      117.79      106.42      5.43 o 
  20   2   0       49.04       51.42      7.94 o 
   2   3   0    18868.57    19001.12    113.87 o 
   4   3   0     6801.20     7020.16     45.11 o 
   6   3   0     2655.26     2817.97     21.23 o 
   8   3   0      346.80      360.54      7.61 o 
  10   3   0       46.89       33.99      2.59 o 
  12   3   0      437.55      411.55      8.25 o 
  14   3   0     1078.83     1046.50     14.89 o 
  16   3   0        1.16        0.07      2.02 o 
  18   3   0       57.51       41.90      6.10 o 
  20   3   0       13.42       22.94      6.18 o 
   0   4   0     6661.59     7318.63     67.16 o 
   2   4   0     5538.72     5977.15     39.78 o 
   4   4   0      226.25      235.53      4.59 o 
   6   4   0      645.82      557.61      7.53 o 
   8   4   0      426.47      479.73      7.30 o 
  10   4   0        0.37        2.52      1.30 o 
  12   4   0       79.54       83.41      4.82 o 
  14   4   0       43.19       42.32      3.71 o 
  16   4   0      263.45      248.66      7.71 o 
  18   4   0       49.85       43.93      7.81 o 
   2   5   0      173.52      160.20      6.01 o 
   4   5   0     2024.35     2133.25     18.50 o 
   6   5   0      289.39      292.91      5.78 o 
   8   5   0       43.87       35.80      2.55 o 
  10   5   0      254.88      236.70      5.68 o 
  12   5   0        5.28        5.32      1.86 o 
  14   5   0      240.86      239.81      7.56 o 
  16   5   0        2.61        1.44      2.82 o 
  18   5   0       41.95       50.12      8.46 o 
   0   6   0      456.12      467.30     10.82 o 
   2   6   0     1055.08     1079.83     12.35 o 
   4   6   0        7.05        6.99      1.66 o 
   6   6   0        1.35        2.09      1.47 o 
   8   6   0      133.24      127.09      4.40 o 
  10   6   0      211.63      199.81      5.60 o 
  12   6   0      423.56      455.61      8.87 o 
  14   6   0       35.74       36.12      3.87 o 
  16   6   0        2.13        3.58      4.07 o 
   2   7   0      160.25      162.99      7.02 o 
   4   7   0      197.88      171.52      5.16 o 
   6   7   0      200.41      203.13      5.66 o 
   8   7   0        1.69        2.17      1.70 o 
  10   7   0       52.45       53.34      3.66 o 
  12   7   0      202.75      230.89      7.35 o 
  14   7   0        0.05        6.94      3.66 o 
   0   8   0        4.82       11.67      3.45 o 
   2   8   0      276.84      283.79      7.03 o 
   4   8   0       44.36       42.78      3.46 o 
   6   8   0       17.23       11.59      2.41 o 
   8   8   0        0.03       -0.38      1.87 o 
  10   8   0       26.15       26.06      3.05 o 
  12   8   0      115.35       99.84      7.65 o 
   2   9   0      111.90      128.42      8.02 o 
   4   9   0       45.49       35.23      3.46 o 
   6   9   0       17.91       15.10      2.76 o 
   8   9   0       16.10       17.94      2.97 o 
  10   9   0        0.06        1.34      2.37 o 
   0  10   0        8.66       12.37      6.18 o 
   2  10   0      112.55      122.93      5.58 o 
   4  10   0        0.13        1.96      2.17 o 
   1   1   1      486.69      461.01      3.01 o 
   2   1   1      382.75      346.55      2.68 o 
   3   1   1      277.48      275.16      2.29 o 
   4   1   1       21.14       17.99      0.79 o 
   5   1   1      656.67      669.11      4.89 o 
   6   1   1      194.85      175.39      2.97 o 
   7   1   1       55.17       50.42      1.61 o 
   8   1   1      408.94      443.71      5.24 o 
   9   1   1       17.65       22.45      1.40 o 
  10   1   1      693.67      751.76      7.17 o 
  11   1   1        0.21       -0.79      0.79 o 
  12   1   1       59.29       57.30      2.39 o 
  13   1   1       32.70       27.28      1.87 o 
  14   1   1       36.70       41.54      2.40 o 
  15   1   1        0.00       -0.22      1.12 o 
  16   1   1       29.41       25.21      1.91 o 
  17   1   1       71.14       62.21      2.64 o 
  18   1   1       66.37       63.81      2.76 o 
  19   1   1       13.75       18.21      2.13 o 
  20   1   1        0.14       -0.66      2.08 o 
  21   1   1        2.21        5.70      1.90 o 
   0   2   1     5053.11     5106.98     32.25 o 
   1   2   1     1976.90     1846.10      9.41 o 
   2   2   1      756.85      724.61      4.80 o 
   3   2   1      142.92      156.75      1.97 o 
   4   2   1     6258.92     6410.77     29.30 o 
   5   2   1     2122.40     2090.01     11.13 o 
   6   2   1        0.44        0.14      0.55 o 
   7   2   1     1069.27     1056.62      8.85 o 
   8   2   1      181.36      196.29      3.04 o 
   9   2   1     1258.08     1286.00     15.27 o 
  10   2   1      218.14      208.72      4.14 o 
  11   2   1       84.62       79.49      2.49 o 
  12   2   1       77.61       66.26      2.98 o 
  13   2   1       52.84       52.95      2.43 o 
  14   2   1      694.36      643.04      7.73 o 
  15   2   1      255.30      257.11      5.06 o 
  16   2   1      543.10      539.40      7.52 o 
  17   2   1       20.13       17.30      2.07 o 
  18   2   1        1.97        1.70      1.69 o 
  19   2   1      115.77      135.16      4.06 o 
  20   2   1        0.22       -1.94      2.02 o 
  21   2   1        9.38        9.24      3.23 o 
   1   3   1     2756.82     2655.55     13.54 o 
   2   3   1     6641.70     6663.14     30.12 o 
   3   3   1     1296.32     1270.38      8.35 o 
   4   3   1      575.03      550.72      4.61 o 
   5   3   1      259.74      230.29      2.94 o 
   6   3   1       19.39       13.51      1.01 o 
   7   3   1        5.10        6.03      0.85 o 
   8   3   1       15.85        9.12      0.97 o 
   9   3   1      194.47      185.59      3.06 o 
  10   3   1      375.27      390.09      4.91 o 
  11   3   1        7.56        5.21      1.17 o 
  12   3   1        0.69        0.79      1.04 o 
  13   3   1       25.23       27.00      2.06 o 
  14   3   1      525.93      531.36      7.22 o 
  15   3   1        3.03        2.90      1.47 o 
  16   3   1        2.83        2.98      1.53 o 
  17   3   1      133.33      122.66      5.04 o 
  18   3   1       47.89       43.41      3.40 o 
  19   3   1        1.07       -1.10      1.94 o 
  20   3   1       11.24       10.71      3.10 o 
   0   4   1       31.81       33.67      1.97 o 
   1   4   1      749.91      661.86      5.47 o 
   2   4   1       19.08       13.32      1.13 o 
   3   4   1        0.39       -0.41      0.69 o 
   4   4   1     1312.46     1286.63      8.65 o 
   5   4   1     4315.54     4469.82     22.39 o 
   6   4   1       39.75       30.17      1.46 o 
   7   4   1       75.60       73.71      2.11 o 
   8   4   1      136.51      123.36      2.62 o 
   9   4   1      767.95      771.07      7.13 o 
  10   4   1      332.58      333.58      4.49 o 
  11   4   1        0.72        0.31      0.96 o 
  12   4   1        5.46        4.75      1.26 o 
  13   4   1      249.29      264.12      5.18 o 
  14   4   1      205.25      196.86      4.59 o 
  15   4   1      240.95      248.64      5.27 o 
  16   4   1       95.17      105.52      4.94 o 
  17   4   1       62.06       59.10      4.11 o 
  18   4   1        5.00        4.36      3.15 o 
  19   4   1      218.30      229.23     10.41 o 
   1   5   1       95.88      101.33      2.42 o 
   2   5   1     2381.76     2458.59     15.30 o 
   3   5   1       94.76      116.15      2.58 o 
   4   5   1      788.50      803.34      6.89 o 
   5   5   1       57.57       61.82      2.05 o 
   6   5   1        1.80        1.30      0.89 o 
   7   5   1       14.06       10.00      1.22 o 
   8   5   1        4.73        6.66      1.14 o 
   9   5   1       10.80       12.35      1.33 o 
  10   5   1       17.77       20.02      1.59 o 
  11   5   1        0.07       -0.97      1.25 o 
  12   5   1      138.82      139.91      3.51 o 
  13   5   1       49.41       53.57      2.66 o 
  14   5   1      477.44      494.24      8.08 o 
  15   5   1      103.68      100.41      4.81 o 
  16   5   1       20.02       23.78      2.96 o 
  17   5   1       94.97      109.81      6.68 o 
  18   5   1        9.56       21.43      4.22 o 
   0   6   1      642.05      587.91     14.33 o 
   1   6   1      703.00      680.69      6.63 o 
   2   6   1        0.27        0.46      1.11 o 
   3   6   1      201.24      203.33      3.64 o 
   4   6   1      566.00      543.80      5.97 o 
   5   6   1      148.60      148.40      3.19 o 
   6   6   1      153.94      146.66      3.18 o 
   7   6   1       27.97       32.64      1.88 o 
   8   6   1       32.50       32.11      1.93 o 
   9   6   1       27.82       28.94      1.90 o 
  10   6   1       16.44       15.14      1.65 o 
  11   6   1        8.21        7.73      2.15 o 
  12   6   1        3.08        5.20      1.43 o 
  13   6   1      174.86      187.06      4.53 o 
  14   6   1       12.25       14.54      2.28 o 
  15   6   1       15.98       14.24      2.74 o 
  16   6   1        0.80        2.36      4.72 o 
  17   6   1        8.52       13.44      3.56 o 
   1   7   1        0.44        0.21      1.10 o 
   2   7   1       53.25       48.42      2.25 o 
   3   7   1      233.16      215.48      4.44 o 
   4   7   1       70.65       70.93      2.60 o 
   5   7   1        3.20        4.74      1.30 o 
   6   7   1        0.19        0.27      1.11 o 
   7   7   1       49.17       54.46      2.45 o 
   8   7   1       26.60       23.72      1.87 o 
   9   7   1        6.50        7.55      1.48 o 
  10   7   1       25.67       22.82      1.97 o 
  11   7   1        7.02        5.41      1.62 o 
  12   7   1       48.05       61.41      4.70 o 
  13   7   1        6.54        6.84      1.91 o 
  14   7   1       41.32       42.02      3.42 o 
  15   7   1       38.62       35.52      4.77 o 
   0   8   1      971.88     1016.82     13.55 o 
   1   8   1       46.49       42.04      3.26 o 
   2   8   1       43.79       49.28      2.52 o 
   3   8   1        2.11        1.30      1.31 o 
   4   8   1       65.19       59.71      2.69 o 
   5   8   1       31.02       30.31      2.20 o 
   6   8   1       97.29       88.30      3.14 o 
   7   8   1       15.12       13.78      1.76 o 
   8   8   1        2.65        1.38      1.34 o 
   9   8   1        0.07       -1.37      1.37 o 
  10   8   1        5.97        4.06      1.62 o 
  11   8   1       39.78       41.39      3.08 o 
  12   8   1        4.89        5.77      1.97 o 
  13   8   1        5.53        4.97      2.03 o 
   1   9   1       53.07       59.40      3.44 o 
   2   9   1      117.37      122.67      3.68 o 
   3   9   1       22.67       21.20      2.08 o 
   4   9   1       11.01        9.40      1.96 o 
   5   9   1       25.87       30.61      2.37 o 
   6   9   1        0.44        1.14      1.46 o 
   7   9   1        0.40       -1.54      1.54 o 
   8   9   1        0.99        1.30      1.64 o 
   9   9   1       19.63       21.97      2.37 o 
  10   9   1        1.15       -0.32      1.75 o 
   0  10   1      120.00      119.10      5.54 o 
   1  10   1        5.96        5.59      1.89 o 
   2  10   1       18.97       20.66      2.23 o 
   3  10   1        4.59        1.78      1.59 o 
   4  10   1        1.61        5.12      1.89 o 
   0   0   2     7819.69     7499.90    103.30 o 
   1   0   2      874.42      821.57      7.83 o 
   2   0   2      255.56      324.14      3.39 o 
   3   0   2     4433.00     4488.60     32.70 o 
   4   0   2    18613.31    18576.56    137.66 o 
   5   0   2     5553.03     5648.13     41.48 o 
   6   0   2     4220.63     4122.01     31.82 o 
   7   0   2     1757.78     1898.74     22.54 o 
   8   0   2      190.67      230.96      4.84 o 
   9   0   2     4178.10     4578.94     36.79 o 
  10   0   2       65.95       53.87      2.90 o 
  11   0   2       69.10       71.83      3.01 o 
  12   0   2      226.40      249.45      6.44 o 
  13   0   2     1017.29      999.95     11.58 o 
  14   0   2       20.62       19.13      2.24 o 
  15   0   2      480.74      481.74      8.27 o 
  16   0   2        4.18        1.43      1.82 o 
  17   0   2       57.49       63.36      3.76 o 
  18   0   2       91.59       93.62      4.45 o 
  19   0   2        1.26        1.95      3.03 o 
  20   0   2       20.18       13.72      2.97 o 
  21   0   2       37.08       48.32      4.59 o 
   1   1   2       53.48       57.80      0.92 o 
   2   1   2     7805.58     7987.57     47.83 o 
   3   1   2    45313.86    44478.46    452.68 o 
   4   1   2      664.58      665.40      4.58 o 
   5   1   2      928.35      947.01      7.09 o 
   6   1   2     3140.35     3103.72     16.26 o 
   7   1   2      338.63      299.57      3.67 o 
   8   1   2     4172.50     4577.37     25.47 o 
   9   1   2     1551.82     1689.09     11.83 o 
  10   1   2        5.70       11.26      1.23 o 
  11   1   2      537.79      586.85      7.02 o 
  12   1   2      717.68      704.54      7.46 o 
  13   1   2        7.17       10.89      1.46 o 
  14   1   2      328.63      314.09      4.89 o 
  15   1   2        6.26        6.59      1.44 o 
  16   1   2      546.97      493.25      6.15 o 
  17   1   2      738.02      679.35      7.55 o 
  18   1   2       17.38       21.48      2.04 o 
  19   1   2        0.72        1.15      1.43 o 
  20   1   2        8.91        6.61      1.99 o 
  21   1   2        8.15        8.66      2.26 o 
   0   2   2     5103.33     5117.70     32.39 o 
   1   2   2     8754.44     8903.05     38.48 o 
   2   2   2     2515.67     2549.15     12.41 o 
   3   2   2      812.52      789.20      7.31 o 
   4   2   2     6384.80     6629.29     31.64 o 
   5   2   2     1280.66     1206.77      7.34 o 
   6   2   2      929.38      901.15      6.59 o 
   7   2   2     2092.47     2379.77     13.76 o 
   8   2   2      732.74      779.10      6.46 o 
   9   2   2     1501.39     1651.59     11.91 o 
  10   2   2       16.55       18.29      1.44 o 
  11   2   2      250.41      251.81      4.23 o 
  12   2   2        9.82       12.12      1.44 o 
  13   2   2      654.03      643.21      7.46 o 
  14   2   2        1.36        2.18      1.74 o 
  15   2   2      302.32      315.57      5.64 o 
  16   2   2       27.14       21.13      2.16 o 
  17   2   2        6.03        3.98      1.92 o 
  18   2   2       99.74      113.42      6.03 o 
  19   2   2        9.25       13.04      2.37 o 
  20   2   2       18.13       19.66      2.47 o 
  21   2   2       60.03       63.66      4.07 o 
   1   3   2      338.73      328.52      3.27 o 
   2   3   2     4916.96     5090.26     23.67 o 
   3   3   2       96.20       86.74      1.93 o 
   4   3   2      471.65      515.40      4.42 o 
   5   3   2      245.64      247.63      3.02 o 
   6   3   2       65.98       59.26      1.66 o 
   7   3   2      384.58      395.24      4.16 o 
   8   3   2     1385.37     1391.91      9.90 o 
   9   3   2       30.18       26.77      1.52 o 
  10   3   2      183.10      180.82      3.67 o 
  11   3   2      106.94      107.76      2.92 o 
  12   3   2      161.34      148.46      3.53 o 
  13   3   2       98.45      111.59      3.33 o 
  14   3   2      321.91      333.14      5.69 o 
  15   3   2      122.03      106.03      5.27 o 
  16   3   2      108.31      106.08      4.21 o 
  17   3   2      127.12      114.03      5.02 o 
  18   3   2       18.90       25.20      4.25 o 
  19   3   2       79.58       86.32      4.80 o 
  20   3   2       13.36       13.66      2.75 o 
   0   4   2      745.99      792.41      8.60 o 
   1   4   2      889.56      896.99      6.61 o 
   2   4   2     5620.52     5723.31     27.13 o 
   3   4   2      111.72      111.25      2.27 o 
   4   4   2     1353.23     1326.34      9.38 o 
   5   4   2     1206.67     1264.01      9.43 o 
   6   4   2      152.74      161.29      2.81 o 
   7   4   2      281.83      328.44      4.06 o 
   8   4   2      211.12      200.37      3.29 o 
   9   4   2      282.20      312.65      4.22 o 
  10   4   2        3.74        7.54      1.15 o 
  11   4   2      480.88      490.12      6.45 o 
  12   4   2      280.23      286.59      4.73 o 
  13   4   2      195.74      188.25      4.33 o 
  14   4   2       20.03       17.52      2.02 o 
  15   4   2       10.13       12.70      2.49 o 
  16   4   2        0.77       -0.51      2.02 o 
  17   4   2        9.15       13.71      2.66 o 
  18   4   2       19.06       25.50      3.61 o 
  19   4   2        1.21        4.72      2.15 o 
   1   5   2      513.07      499.47      5.12 o 
   2   5   2     1576.91     1641.68     10.72 o 
   3   5   2       78.35       61.73      2.01 o 
   4   5   2      302.65      334.44      4.48 o 
   5   5   2       51.40       52.20      1.91 o 
   6   5   2       27.08       28.55      1.57 o 
   7   5   2       96.16       95.79      2.49 o 
   8   5   2       89.61       91.02      2.48 o 
   9   5   2      256.26      254.67      4.05 o 
  10   5   2      114.74      118.57      2.97 o 
  11   5   2        5.56        5.81      1.27 o 
  12   5   2       20.30       18.26      1.78 o 
  13   5   2       55.52       49.96      3.24 o 
  14   5   2       36.25       33.70      3.27 o 
  15   5   2       79.71       76.13      4.43 o 
  16   5   2        6.21        6.45      2.76 o 
  17   5   2       53.19       57.61      7.92 o 
  18   5   2        0.31        1.26      1.95 o 
   0   6   2      490.92      458.11      7.50 o 
   1   6   2       47.87       48.80      2.20 o 
   2   6   2     1986.96     2003.17     13.99 o 
   3   6   2      352.67      336.12      4.60 o 
   4   6   2      121.62      111.83      3.03 o 
   5   6   2        8.26        4.87      1.13 o 
   6   6   2       12.45       13.22      1.40 o 
   7   6   2      102.48       94.03      2.69 o 
   8   6   2       68.74       57.56      2.31 o 
   9   6   2       48.06       49.93      2.26 o 
  10   6   2        0.45        0.20      1.12 o 
  11   6   2       57.13       59.38      2.81 o 
  12   6   2      324.50      324.99      6.51 o 
  13   6   2        0.93        4.33      2.41 o 
  14   6   2       53.07       58.65      4.29 o 
  15   6   2        0.02        1.82      2.09 o 
  16   6   2       12.25       13.24      2.64 o 
  17   6   2        2.04        7.85      3.15 o 
   1   7   2       16.42       18.99      1.87 o 
   2   7   2      708.70      680.94      7.18 o 
   3   7   2       15.78       17.64      1.70 o 
   4   7   2       41.36       41.42      2.17 o 
   5   7   2       55.85       52.07      2.34 o 
   6   7   2       76.50       71.65      2.66 o 
   7   7   2       31.37       34.63      2.10 o 
   8   7   2       36.23       38.13      2.80 o 
   9   7   2        0.00       -0.87      1.26 o 
  10   7   2      142.65      144.38      4.21 o 
  11   7   2        2.47        1.77      1.66 o 
  12   7   2       16.36       22.68      2.42 o 
  13   7   2      321.69      336.83      6.96 o 
  14   7   2        2.08       -0.78      1.77 o 
  15   7   2        0.35       -0.37      1.78 o 
   0   8   2      210.69      233.39      7.47 o 
   1   8   2       59.85       60.50      2.70 o 
   2   8   2      392.08      374.23      5.63 o 
   3   8   2      315.62      334.79      5.73 o 
   4   8   2        0.86       -1.17      1.17 o 
   5   8   2        0.73        2.08      1.33 o 
   6   8   2      116.09      123.06      3.52 o 
   7   8   2      126.69      127.53      3.88 o 
   8   8   2       22.15       18.52      2.13 o 
   9   8   2       13.09       17.49      2.10 o 
  10   8   2       13.58       14.40      2.20 o 
  11   8   2       92.91       85.66      4.42 o 
  12   8   2      111.96      116.00      5.08 o 
  13   8   2        8.73       10.51      2.06 o 
   1   9   2        0.47        1.42      1.56 o 
   2   9   2      107.83      103.73      3.79 o 
   3   9   2       62.81       60.57      2.91 o 
   4   9   2        2.42        6.75      1.63 o 
   5   9   2       39.80       39.09      3.11 o 
   6   9   2        0.25       -1.30      1.38 o 
   7   9   2        8.35        8.69      1.88 o 
   8   9   2       16.50       16.03      2.30 o 
   9   9   2        1.81        4.92      1.95 o 
  10   9   2       21.31       21.26      2.61 o 
   0  10   2       21.95       18.66      3.10 o 
   1  10   2        4.87        6.96      1.97 o 
   2  10   2       50.81       43.71      3.09 o 
   3  10   2        0.95        1.80      1.80 o 
   4  10   2       13.35       12.43      2.15 o 
   1   1   3      941.52      951.77      5.60 o 
   2   1   3     2782.98     2739.85     18.48 o 
   3   1   3     3091.27     3101.42     14.60 o 
   4   1   3     1523.07     1486.12     12.26 o 
   5   1   3     1155.09     1222.97      9.88 o 
   6   1   3       26.22       18.38      0.96 o 
   7   1   3      293.84      259.07      3.60 o 
   8   1   3      105.99       86.37      2.16 o 
   9   1   3      412.36      414.60      4.86 o 
  10   1   3       17.60       20.65      1.44 o 
  11   1   3      118.36      126.49      2.99 o 
  12   1   3       30.33       32.82      1.87 o 
  13   1   3      209.66      193.75      3.82 o 
  14   1   3       13.47       16.99      1.73 o 
  15   1   3      232.61      214.44      4.32 o 
  16   1   3       20.82       21.53      2.16 o 
  17   1   3       68.14       59.36      2.85 o 
  18   1   3       21.51       23.53      2.15 o 
  19   1   3        6.41        5.72      2.07 o 
  20   1   3        4.76        3.66      1.93 o 
  21   1   3        2.86        1.91      1.95 o 
   0   2   3     1862.55     1929.57     13.81 o 
   1   2   3     1556.81     1531.87      7.92 o 
   2   2   3    14574.25    14791.40     61.85 o 
   3   2   3      611.78      560.63      3.95 o 
   4   2   3      276.47      257.78      2.65 o 
   5   2   3        0.61        0.83      0.55 o 
   6   2   3     1122.98     1179.54      7.89 o 
   7   2   3       20.57       21.94      1.15 o 
   8   2   3       19.18       16.47      1.12 o 
   9   2   3       35.93       32.31      1.51 o 
  10   2   3      748.62      736.47      8.64 o 
  11   2   3      359.95      369.26      5.90 o 
  12   2   3      112.30      104.37      3.11 o 
  13   2   3        2.33        1.03      1.22 o 
  14   2   3        8.02       11.05      1.67 o 
  15   2   3       75.37       74.47      3.43 o 
  16   2   3       51.33       56.88      3.28 o 
  17   2   3      180.78      174.53      5.20 o 
  18   2   3        3.17        4.01      1.87 o 
  19   2   3        1.09        6.23      2.06 o 
  20   2   3        1.87        1.43      2.21 o 
   1   3   3      150.14      150.86      2.19 o 
   2   3   3      501.77      513.47      4.24 o 
   3   3   3     1102.17     1129.77      7.20 o 
   4   3   3      234.31      234.90      3.03 o 
   5   3   3     1722.75     1778.62     10.35 o 
   6   3   3     1397.64     1493.70      9.84 o 
   7   3   3       65.45       69.45      2.26 o 
   8   3   3       61.77       61.48      1.92 o 
   9   3   3      116.68      120.15      2.63 o 
  10   3   3      349.28      350.35      4.63 o 
  11   3   3      160.60      167.28      3.58 o 
  12   3   3       19.52       20.59      1.76 o 
  13   3   3       13.77       15.65      1.77 o 
  14   3   3        9.82       12.00      1.97 o 
  15   3   3      420.04      422.13      8.47 o 
  16   3   3      212.13      213.48      6.37 o 
  17   3   3      210.88      209.31      6.45 o 
  18   3   3       34.40       40.36      4.04 o 
  19   3   3        2.04        3.25      2.10 o 
  20   3   3        0.03       -1.45      1.90 o 
   0   4   3     1334.77     1357.65     14.07 o 
   1   4   3      653.61      631.50      5.34 o 
   2   4   3     3156.68     3272.24     17.01 o 
   3   4   3       31.36       28.64      1.57 o 
   4   4   3       87.40       95.58      2.16 o 
   5   4   3     1828.91     1953.71     15.38 o 
   6   4   3      336.59      342.50      4.06 o 
   7   4   3       12.03       10.11      1.31 o 
   8   4   3      251.48      276.90      5.18 o 
   9   4   3       40.55       41.83      1.81 o 
  10   4   3      573.01      573.49      6.35 o 
  11   4   3      195.35      186.30      4.33 o 
  12   4   3      263.33      252.33      4.45 o 
  13   4   3      181.94      177.46      7.88 o 
  14   4   3      103.29      101.06      6.85 o 
  15   4   3        3.27       -1.96      1.96 o 
  16   4   3        1.03        0.62      2.03 o 
  17   4   3      116.93      106.18      7.05 o 
  18   4   3       10.05        9.76      2.48 o 
  19   4   3       13.06       18.25      3.03 o 
   1   5   3      335.10      326.81      4.08 o 
   2   5   3      192.56      229.09      3.90 o 
   3   5   3      341.19      319.04      4.62 o 
   4   5   3       90.70       79.45      2.60 o 
   5   5   3      130.61      114.23      2.60 o 
   6   5   3      313.16      321.47      4.26 o 
   7   5   3        1.02        2.62      0.95 o 
   8   5   3        0.07       -0.74      0.85 o 
   9   5   3        7.56        5.30      1.13 o 
  10   5   3      251.21      260.66      4.21 o 
  11   5   3        9.85       10.38      1.66 o 
  12   5   3       31.88       28.29      2.60 o 
  13   5   3       98.91       90.50      3.98 o 
  14   5   3        0.58       -0.40      1.64 o 
  15   5   3        0.02        0.86      2.17 o 
  16   5   3       55.18       58.21      4.20 o 
  17   5   3       79.56       84.89      4.86 o 
  18   5   3        2.79        4.28      2.28 o 
   0   6   3        1.14       -1.18      1.42 o 
   1   6   3        1.37        4.75      1.43 o 
   2   6   3       84.61       83.18      2.55 o 
   3   6   3        4.29        6.44      1.22 o 
   4   6   3      131.85      119.33      2.85 o 
   5   6   3      291.86      287.42      4.32 o 
   6   6   3        4.67        5.54      1.16 o 
   7   6   3       10.32       14.61      1.43 o 
   8   6   3        0.00       -0.93      0.93 o 
   9   6   3       11.80       11.93      1.47 o 
  10   6   3      102.33      108.22      3.33 o 
  11   6   3       95.59       93.74      3.70 o 
  12   6   3       13.33       13.30      2.21 o 
  13   6   3      241.79      249.79      6.23 o 
  14   6   3        1.87        2.25      1.91 o 
  15   6   3        0.59       -0.44      1.66 o 
  16   6   3        0.67       -2.31      2.64 o 
  17   6   3        1.34       -2.40      2.40 o 
   1   7   3       33.71       34.27      2.05 o 
   2   7   3       41.57       38.81      2.14 o 
   3   7   3      569.15      557.99      6.47 o 
   4   7   3      172.17      161.96      3.79 o 
   5   7   3        0.04        0.06      1.14 o 
   6   7   3        0.62       -0.31      1.03 o 
   7   7   3        3.75        2.09      1.19 o 
   8   7   3       81.09       94.25      3.29 o 
   9   7   3       93.01       89.74      3.91 o 
  10   7   3       19.87       15.53      2.49 o 
  11   7   3       65.70       73.07      3.64 o 
  12   7   3        1.58        2.28      1.65 o 
  13   7   3        0.20        3.96      1.99 o 
  14   7   3        3.52        0.06      1.81 o 
  15   7   3       16.96       16.43      2.55 o 
   0   8   3        0.55        1.62      1.80 o 
   1   8   3        3.57        4.77      1.61 o 
   2   8   3       20.25       21.02      1.97 o 
   3   8   3      156.92      164.95      3.85 o 
   4   8   3        0.17        0.55      1.25 o 
   5   8   3        0.31       -0.80      1.19 o 
   6   8   3       38.23       33.36      2.48 o 
   7   8   3       47.55       61.35      3.11 o 
   8   8   3        3.87        2.58      1.70 o 
   9   8   3        2.37        1.88      1.70 o 
  10   8   3        0.30       -1.20      1.55 o 
  11   8   3        9.86        8.59      2.03 o 
  12   8   3        1.46        7.53      2.05 o 
  13   8   3       17.34       15.99      2.66 o 
   1   9   3       41.65       40.26      2.55 o 
   2   9   3       12.79       13.35      1.85 o 
   3   9   3       62.05       61.80      3.23 o 
   4   9   3       35.06       34.29      2.64 o 
   5   9   3        0.04       -0.06      1.51 o 
   6   9   3        8.00        6.78      1.81 o 
   7   9   3        8.13       12.04      2.19 o 
   8   9   3       39.24       42.45      3.27 o 
   9   9   3       61.51       61.21      3.76 o 
   0  10   3       31.47       32.10      3.55 o 
   1  10   3       22.23       21.43      2.46 o 
   2  10   3       15.99       20.61      2.60 o 
   3  10   3       68.62       71.45      3.59 o 
   0   0   4     9983.39     9343.35     76.55 o 
   1   0   4      824.99      819.23      6.02 o 
   2   0   4     1262.68     1205.08      8.38 o 
   3   0   4    11554.55    11999.97     74.39 o 
   4   0   4     1515.55     1541.76     14.38 o 
   5   0   4     4460.33     4523.01     34.23 o 
   6   0   4     5046.89     5224.96     54.30 o 
   7   0   4     2384.88     2613.07     24.90 o 
   8   0   4     1312.06     1459.00     17.88 o 
   9   0   4       42.82       56.53      2.97 o 
  10   0   4      544.24      574.06      8.92 o 
  11   0   4      141.02      140.76      4.55 o 
  12   0   4      259.19      261.30      6.37 o 
  13   0   4        1.60        3.84      1.51 o 
  14   0   4     3869.59     3996.80     45.43 o 
  15   0   4      418.47      483.11      8.41 o 
  16   0   4      101.58       86.33      4.80 o 
  17   0   4      206.68      210.59      7.06 o 
  18   0   4        7.38       10.33      2.72 o 
  19   0   4       75.62       76.08      7.24 o 
  20   0   4        1.48        8.75      3.50 o 
  21   0   4        8.43        8.50      3.74 o 
   1   1   4    41550.10    40361.26    210.67 o 
   2   1   4      622.30      626.55      4.87 o 
   3   1   4       27.00       21.33      1.22 o 
   4   1   4     2768.78     2954.11     19.25 o 
   5   1   4     9340.33     9715.81     77.84 o 
   6   1   4      629.82      660.15      5.01 o 
   7   1   4     1012.07     1078.70      7.34 o 
   8   1   4     3664.16     4023.49     23.71 o 
   9   1   4     4441.02     4981.56     27.86 o 
  10   1   4     1444.13     1533.41     11.36 o 
  11   1   4      461.40      480.58      5.75 o 
  12   1   4       17.47       25.60      1.62 o 
  13   1   4      560.79      496.35      5.96 o 
  14   1   4        1.18        2.07      1.34 o 
  15   1   4     1103.42     1050.95     10.82 o 
  16   1   4        9.18        6.59      1.67 o 
  17   1   4      533.95      500.02      8.51 o 
  18   1   4        7.93        4.78      1.80 o 
  19   1   4       37.14       31.69      2.97 o 
  20   1   4       13.91        7.99      2.10 o 
  21   1   4       42.59       44.92      4.08 o 
   0   2   4     4057.24     4279.56     26.35 o 
   1   2   4      378.94      346.57      2.82 o 
   2   2   4      535.64      514.76      3.58 o 
   3   2   4       22.09       19.44      0.91 o 
   4   2   4       96.75       90.20      1.68 o 
   5   2   4     1756.76     1842.24     10.68 o 
   6   2   4      148.31      110.07      1.98 o 
   7   2   4       37.40       29.45      1.49 o 
   8   2   4      217.02      240.63      3.27 o 
   9   2   4       43.74       40.44      1.63 o 
  10   2   4       83.75       95.86      2.58 o 
  11   2   4      262.92      245.30      4.13 o 
  12   2   4      158.01      153.83      3.46 o 
  13   2   4       90.18       84.69      2.89 o 
  14   2   4     1181.08     1179.66     16.13 o 
  15   2   4       40.20       39.45      3.33 o 
  16   2   4       33.78       44.73      4.06 o 
  17   2   4       58.21       60.63      3.60 o 
  18   2   4        0.62        2.20      1.73 o 
  19   2   4       14.25       12.18      2.29 o 
  20   2   4        0.05       -0.80      1.74 o 
   1   3   4      835.25      826.16      7.93 o 
   2   3   4     4937.27     5049.67     23.58 o 
   3   3   4       34.43       22.33      1.02 o 
   4   3   4      415.43      369.16      3.52 o 
   5   3   4      456.13      428.36      4.04 o 
   6   3   4        7.76        6.35      0.82 o 
   7   3   4      675.14      739.52      6.70 o 
   8   3   4       25.23       29.48      1.46 o 
   9   3   4       10.42       17.96      1.33 o 
  10   3   4     2414.99     2589.70     16.09 o 
  11   3   4        2.01        1.03      0.98 o 
  12   3   4       23.86       22.52      2.05 o 
  13   3   4       34.54       27.69      2.77 o 
  14   3   4       95.90       91.67      4.35 o 
  15   3   4     1048.88     1010.23     13.73 o 
  16   3   4      108.70      127.48      5.13 o 
  17   3   4      312.95      308.08      7.75 o 
  18   3   4       36.31       49.83      4.04 o 
  19   3   4        1.84       -1.73      1.73 o 
  20   3   4       28.97       35.05      3.34 o 
   0   4   4     1644.82     1786.04     15.04 o 
   1   4   4      287.54      264.95      3.34 o 
   2   4   4        5.23        4.44      0.86 o 
   3   4   4      976.67      936.36      6.92 o 
   4   4   4       63.89       82.18      3.01 o 
   5   4   4       11.81       14.26      1.12 o 
   6   4   4        6.07        3.30      0.84 o 
   7   4   4        2.54        3.98      0.88 o 
   8   4   4       47.86       44.60      1.76 o 
   9   4   4        4.05        4.57      1.07 o 
  10   4   4        4.46        9.03      1.54 o 
  11   4   4       24.62       24.71      2.24 o 
  12   4   4       26.89       31.43      2.57 o 
  13   4   4      140.32      137.14      4.68 o 
  14   4   4       19.32       14.55      2.70 o 
  15   4   4        6.37        5.83      2.24 o 
  16   4   4      173.26      182.10      7.35 o 
  17   4   4        3.38        2.63      2.03 o 
  18   4   4        0.36       -2.54      2.54 o 
  19   4   4        1.65        0.89      2.03 o 
   1   5   4       55.43       57.49      1.93 o 
   2   5   4      120.43      107.87      2.46 o 
   3   5   4       10.22        9.77      1.16 o 
   4   5   4     1422.43     1322.83      9.41 o 
   5   5   4      286.20      271.95      5.37 o 
   6   5   4      146.36      147.48      2.91 o 
   7   5   4      296.41      299.43      4.19 o 
   8   5   4        9.29        9.17      1.18 o 
   9   5   4        3.74        3.37      1.20 o 
  10   5   4      727.14      728.95      9.65 o 
  11   5   4      144.21      131.45      4.33 o 
  12   5   4        5.25        4.66      1.82 o 
  13   5   4      303.17      312.74      6.74 o 
  14   5   4        0.25       -0.89      1.67 o 
  15   5   4      219.29      200.65      6.47 o 
  16   5   4       93.97      102.50      5.22 o 
  17   5   4       43.33       52.76      4.20 o 
  18   5   4        1.30        4.95      2.26 o 
   0   6   4       22.89       23.09      2.21 o 
   1   6   4        0.31       -0.71      0.91 o 
   2   6   4      229.23      234.08      4.04 o 
   3   6   4      176.42      161.41      3.24 o 
   4   6   4        0.69        1.13      0.94 o 
   5   6   4      190.53      186.58      3.51 o 
   6   6   4       97.99       86.75      2.65 o 
   7   6   4       64.81       63.46      2.33 o 
   8   6   4        2.35        0.98      1.18 o 
   9   6   4        0.17       -0.34      1.34 o 
  10   6   4       17.34       20.04      2.14 o 
  11   6   4      113.25      101.66      3.84 o 
  12   6   4        8.96        9.31      2.06 o 
  13   6   4        0.47       -1.77      1.77 o 
  14   6   4        2.09        1.75      1.85 o 
  15   6   4        1.84        1.91      1.81 o 
  16   6   4        1.68        4.46      2.30 o 
  17   6   4        0.87       -2.25      2.25 o 
   1   7   4       45.62       48.47      2.43 o 
   2   7   4      240.37      234.83      4.64 o 
   3   7   4       21.30       20.62      1.79 o 
   4   7   4      726.51      687.79      7.29 o 
   5   7   4       57.14       53.27      2.38 o 
   6   7   4       34.06       37.78      2.37 o 
   7   7   4       52.15       55.65      2.73 o 
   8   7   4       34.58       31.21      2.98 o 
   9   7   4       56.88       54.76      3.15 o 
  10   7   4      130.83      126.36      4.21 o 
  11   7   4       36.48       33.01      3.96 o 
  12   7   4      104.18      125.95      4.44 o 
  13   7   4      102.57      100.18      4.63 o 
  14   7   4       25.39       25.48      3.62 o 
  15   7   4        7.58       10.61      2.34 o 
   0   8   4       23.62       30.85      3.05 o 
   1   8   4       22.80       20.76      1.94 o 
   2   8   4       70.10       64.75      2.98 o 
   3   8   4       46.88       36.31      2.27 o 
   4   8   4        3.97        4.14      1.65 o 
   5   8   4       76.49       85.40      3.33 o 
   6   8   4       11.89        8.50      1.71 o 
   7   8   4        5.54        6.44      1.85 o 
   8   8   4        2.65        2.82      1.94 o 
   9   8   4        1.19       -0.31      1.61 o 
  10   8   4        3.00        4.56      1.86 o 
  11   8   4       18.54       16.07      2.34 o 
  12   8   4       10.87       11.54      2.31 o 
   1   9   4        0.54        1.21      1.39 o 
   2   9   4        5.42        4.80      1.73 o 
   3   9   4       95.70      101.90      4.11 o 
   4   9   4       40.92       34.14      2.72 o 
   5   9   4       18.90       25.06      2.78 o 
   6   9   4       46.65       45.97      3.20 o 
   7   9   4       20.47       25.66      2.75 o 
   8   9   4        0.97        0.45      2.78 o 
   9   9   4       34.25       37.58      3.13 o 
   0  10   4       74.88       80.16      5.78 o 
   1  10   4       23.19       18.92      2.54 o 
   2  10   4        4.28        6.92      2.05 o 
   1   1   5       34.22       32.33      1.49 o 
   2   1   5      349.33      344.81      3.46 o 
   3   1   5      532.38      555.80      4.81 o 
   4   1   5        1.27       -0.06      0.38 o 
   5   1   5     2241.69     2309.58     14.88 o 
   6   1   5       14.07       16.00      0.82 o 
   7   1   5      120.94      123.78      2.08 o 
   8   1   5     1148.09     1119.63      8.50 o 
   9   1   5      806.26      806.56      7.38 o 
  10   1   5       39.83       38.01      1.77 o 
  11   1   5       97.88       94.40      2.46 o 
  12   1   5       69.50       67.90      2.30 o 
  13   1   5       92.29       96.31      3.15 o 
  14   1   5        0.29       -1.43      1.43 o 
  15   1   5        3.99        3.11      1.59 o 
  16   1   5        2.91        0.40      1.57 o 
  17   1   5        0.22       -0.24      1.61 o 
  18   1   5        0.76        2.74      1.81 o 
  19   1   5        0.02       -0.41      2.02 o 
  20   1   5        0.07        2.11      3.01 o 
   0   2   5    38861.50    38484.50    220.37 o 
   1   2   5        3.03        2.62      0.59 o 
   2   2   5     2024.16     2035.73     10.55 o 
   3   2   5     1442.89     1461.48      8.14 o 
   4   2   5      989.81     1001.20      6.55 o 
   5   2   5      203.70      201.53      3.16 o 
   6   2   5        1.45        3.01      0.60 o 
   7   2   5      590.75      587.92      6.56 o 
   8   2   5       40.32       28.13      1.30 o 
   9   2   5      405.72      372.78      5.31 o 
  10   2   5      305.06      300.27      4.00 o 
  11   2   5        8.24       10.73      1.29 o 
  12   2   5       16.67       17.59      1.87 o 
  13   2   5       22.71       17.27      2.68 o 
  14   2   5        0.18        2.81      1.96 o 
  15   2   5       98.80       98.97      4.48 o 
  16   2   5       76.30       75.80      3.80 o 
  17   2   5        4.64        4.14      1.85 o 
  18   2   5       21.54       22.30      2.65 o 
  19   2   5        6.90        2.45      1.96 o 
  20   2   5        3.58        5.03      2.23 o 
   1   3   5      515.73      546.08      4.29 o 
   2   3   5      918.17      859.36      6.31 o 
   3   3   5        1.21        0.10      0.55 o 
   4   3   5       15.68       20.36      0.96 o 
   5   3   5      297.05      268.63      3.02 o 
   6   3   5       77.81       65.13      1.73 o 
   7   3   5      402.84      377.34      4.20 o 
   8   3   5      212.25      206.33      3.24 o 
   9   3   5      531.79      558.28      5.67 o 
  10   3   5       55.01       54.92      2.02 o 
  11   3   5      353.32      327.52      5.87 o 
  12   3   5      137.43      137.17      4.13 o 
  13   3   5      119.74      124.17      4.96 o 
  14   3   5      317.10      333.46      7.58 o 
  15   3   5        1.97        3.46      2.56 o 
  16   3   5       32.18       27.27      3.04 o 
  17   3   5       14.73       12.93      2.84 o 
  18   3   5      114.38      138.77      8.50 o 
  19   3   5       39.46       48.02      3.66 o 
  20   3   5        0.08        0.18      1.76 o 
   0   4   5     6996.17     7226.01     50.45 o 
   1   4   5      110.06      118.81      2.98 o 
   2   4   5      105.91       94.29      2.10 o 
   3   4   5     3049.16     3255.31     17.06 o 
   4   4   5      282.88      251.34      3.30 o 
   5   4   5        4.54        6.09      1.04 o 
   6   4   5      124.12      100.00      2.21 o 
   7   4   5       89.43       74.52      2.34 o 
   8   4   5        2.77        1.00      0.86 o 
   9   4   5      431.80      428.43      6.30 o 
  10   4   5      863.76      883.93     11.26 o 
  11   4   5      175.76      178.93      5.34 o 
  12   4   5        8.13        4.98      1.74 o 
  13   4   5       21.16       24.12      2.59 o 
  14   4   5       16.62       13.75      2.89 o 
  15   4   5       37.96       37.89      3.53 o 
  16   4   5       63.79       58.14      4.13 o 
  17   4   5        2.58        2.49      3.36 o 
  18   4   5        1.58       -1.42      1.90 o 
  19   4   5        9.42        6.17      2.93 o 
   1   5   5       22.82       16.63      1.28 o 
   2   5   5     2749.79     2726.70     15.50 o 
   3   5   5        9.54        8.63      1.15 o 
   4   5   5      275.32      260.61      3.73 o 
   5   5   5      128.46      120.73      2.64 o 
   6   5   5        7.60        6.29      1.07 o 
   7   5   5       76.53       72.16      2.51 o 
   8   5   5       10.32       11.52      1.45 o 
   9   5   5      129.65      134.11      4.20 o 
  10   5   5       74.82       72.52      3.45 o 
  11   5   5      163.47      159.13      4.72 o 
  12   5   5      299.36      312.10      6.82 o 
  13   5   5       67.06       70.29      3.69 o 
  14   5   5      309.47      313.42      6.94 o 
  15   5   5        2.33        3.05      2.19 o 
  16   5   5       12.72       14.42      2.86 o 
  17   5   5        3.66        3.05      2.31 o 
  18   5   5      114.46      128.98      5.87 o 
   0   6   5      696.55      661.26     12.05 o 
   1   6   5      166.45      136.34      2.98 o 
   2   6   5       34.64       32.36      1.75 o 
   3   6   5      156.65      163.43      3.25 o 
   4   6   5       26.06       28.84      1.75 o 
   5   6   5       77.58       77.99      2.48 o 
   6   6   5      206.00      195.55      4.04 o 
   7   6   5       12.84       15.11      1.97 o 
   8   6   5       29.00       25.66      2.22 o 
   9   6   5      141.85      146.57      4.17 o 
  10   6   5       10.99       10.96      1.91 o 
  11   6   5       71.61       75.58      3.78 o 
  12   6   5       33.96       39.43      3.20 o 
  13   6   5        0.11        0.56      1.79 o 
  14   6   5       11.54        7.26      2.24 o 
  15   6   5       15.19       21.52      2.74 o 
  16   6   5        9.71        0.86      2.15 o 
   1   7   5      396.80      407.17      5.46 o 
   2   7   5      240.39      224.01      5.64 o 
   3   7   5       42.32       44.31      2.21 o 
   4   7   5      170.77      165.70      4.02 o 
   5   7   5      112.08      107.61      3.36 o 
   6   7   5       58.75       63.37      2.82 o 
   7   7   5        6.64        2.69      1.50 o 
   8   7   5       61.76       65.21      3.31 o 
   9   7   5       51.96       51.82      3.13 o 
  10   7   5       42.08       39.53      2.96 o 
  11   7   5        0.01        0.06      1.54 o 
  12   7   5       45.81       40.83      3.37 o 
  13   7   5        0.69        2.34      1.84 o 
  14   7   5        4.19        2.95      1.96 o 
   0   8   5      282.70      272.73      6.81 o 
   1   8   5       77.83       66.96      3.41 o 
   2   8   5        0.09       -0.85      1.35 o 
   3   8   5        0.00        0.14      1.30 o 
   4   8   5       20.10       22.96      2.14 o 
   5   8   5       46.23       55.34      3.22 o 
   6   8   5      158.33      143.71      5.47 o 
   7   8   5        3.01        5.11      1.82 o 
   8   8   5        0.00        0.44      1.55 o 
   9   8   5        0.87       -1.52      1.52 o 
  10   8   5        0.33        0.02      1.59 o 
  11   8   5       32.77       40.36      3.21 o 
  12   8   5        0.00        0.62      1.86 o 
   1   9   5       69.94       69.69      3.29 o 
   2   9   5        0.19        0.25      1.40 o 
   3   9   5        0.00        2.20      1.55 o 
   4   9   5        1.59        0.77      1.70 o 
   5   9   5        9.91       12.20      2.21 o 
   6   9   5       10.93       16.44      2.42 o 
   7   9   5        2.01        0.64      1.70 o 
   8   9   5        7.84       13.08      2.32 o 
   9   9   5       11.53        9.24      2.11 o 
   0   0   6    13369.55    13781.86    125.22 o 
   1   0   6     3583.69     3566.78     21.99 o 
   2   0   6     2778.60     2876.32     25.70 o 
   3   0   6        0.89        0.58      0.54 o 
   4   0   6      513.54      499.96      7.43 o 
   5   0   6     6638.55     7260.27     43.38 o 
   6   0   6      167.49      123.21      5.17 o 
   7   0   6     6011.02     6517.95     49.29 o 
   8   0   6      654.44      565.68      8.17 o 
   9   0   6     3222.44     3714.84     31.51 o 
  10   0   6      720.58      710.79     10.20 o 
  11   0   6      752.90      836.98     16.72 o 
  12   0   6     1832.73     1892.32     17.00 o 
  13   0   6      475.93      430.75      9.72 o 
  14   0   6      477.13      435.35      9.20 o 
  15   0   6      432.79      414.11      9.21 o 
  16   0   6      651.90      634.45     19.21 o 
  17   0   6      171.40      139.49      7.71 o 
  18   0   6       36.93       34.07      5.06 o 
  19   0   6        7.09        2.25      3.17 o 
  20   0   6        2.54       -1.91      3.17 o 
   1   1   6      349.44      301.15      2.53 o 
   2   1   6     6460.04     6668.93     32.12 o 
   3   1   6      201.31      180.54      4.46 o 
   4   1   6     2115.21     1958.43     14.24 o 
   5   1   6     1662.75     1662.01     14.58 o 
   6   1   6     1242.51     1578.71     12.54 o 
   7   1   6     2639.43     2825.72     21.60 o 
   8   1   6     2723.65     3012.39     16.51 o 
   9   1   6      423.54      357.79      4.74 o 
  10   1   6      258.98      250.30      3.62 o 
  11   1   6      176.20      146.70      3.37 o 
  12   1   6       46.04       37.86      2.16 o 
  13   1   6      164.23      168.49      3.95 o 
  14   1   6     1987.38     2053.21     18.22 o 
  15   1   6      546.01      521.57      8.37 o 
  16   1   6       15.42       19.73      2.45 o 
  17   1   6      196.96      205.59      8.85 o 
  18   1   6       23.63       23.10      3.11 o 
  19   1   6       80.04       96.98      5.22 o 
  20   1   6        0.00        2.01      2.07 o 
   0   2   6     8141.02     8369.42     53.24 o 
   1   2   6      860.78      864.89      5.53 o 
   2   2   6     1451.45     1462.97      8.20 o 
   3   2   6     1483.21     1486.40      9.21 o 
   4   2   6      515.91      499.36      4.82 o 
   5   2   6      729.76      835.65      5.89 o 
   6   2   6      901.60      863.64      6.04 o 
   7   2   6     1805.08     1967.56     11.68 o 
   8   2   6      140.44      116.06      2.19 o 
   9   2   6      925.84     1008.89      8.49 o 
  10   2   6      830.47      853.82      8.05 o 
  11   2   6       62.70       60.05      3.14 o 
  12   2   6      949.18      968.63     15.74 o 
  13   2   6      244.59      233.43      6.01 o 
  14   2   6      299.32      286.70      6.78 o 
  15   2   6       86.24       83.45      4.95 o 
  16   2   6       58.10       53.80      3.41 o 
  17   2   6      153.56      147.75      5.34 o 
  18   2   6        6.60        5.37      1.93 o 
  19   2   6       25.56       25.32      3.21 o 
  20   2   6       24.42       19.65      2.96 o 
   1   3   6       64.91       71.52      1.63 o 
   2   3   6     1316.42     1357.67      7.79 o 
   3   3   6      603.81      572.82      4.89 o 
   4   3   6      961.16      974.41      6.63 o 
   5   3   6        3.03        2.01      0.67 o 
   6   3   6      793.06      880.74      6.72 o 
   7   3   6      210.17      195.81      3.13 o 
   8   3   6      301.42      303.72      3.79 o 
   9   3   6      302.26      307.15      5.40 o 
  10   3   6        3.80        2.46      1.24 o 
  11   3   6        5.67        4.76      1.55 o 
  12   3   6        6.10        6.44      1.79 o 
  13   3   6     1094.78     1125.57     14.85 o 
  14   3   6     1115.92     1152.27     14.69 o 
  15   3   6       80.52       85.55      4.45 o 
  16   3   6        0.02       -1.63      1.63 o 
  17   3   6        0.15       -0.90      1.84 o 
  18   3   6       28.49       33.15      3.14 o 
  19   3   6        4.58        5.90      2.06 o 
   0   4   6      743.10      787.99      9.66 o 
   1   4   6      114.88      121.19      2.30 o 
   2   4   6       34.30       50.80      1.63 o 
   3   4   6     1165.33     1118.30      7.77 o 
   4   4   6       70.52       66.56      1.79 o 
   5   4   6      184.47      195.10      2.89 o 
   6   4   6        8.87        5.45      0.91 o 
   7   4   6       19.78       23.69      1.64 o 
   8   4   6      292.89      273.15      5.38 o 
   9   4   6        1.82        5.72      1.65 o 
  10   4   6       49.93       47.45      3.07 o 
  11   4   6      531.40      508.36      7.91 o 
  12   4   6      589.78      589.62      8.82 o 
  13   4   6      125.59      121.88      4.40 o 
  14   4   6        5.31        3.41      2.03 o 
  15   4   6       11.33       14.98      2.72 o 
  16   4   6       26.41       23.33      3.08 o 
  17   4   6       59.75       64.58      4.46 o 
  18   4   6        8.91       17.23      3.04 o 
   1   5   6       12.81       19.12      1.32 o 
   2   5   6       20.30       14.62      1.24 o 
   3   5   6      496.28      472.50      5.04 o 
   4   5   6      135.65      130.04      4.22 o 
   5   5   6       70.94       66.52      2.35 o 
   6   5   6       27.01       28.79      1.78 o 
   7   5   6        1.25        0.46      1.17 o 
   8   5   6      390.69      397.21      6.78 o 
   9   5   6      156.63      143.45      4.45 o 
  10   5   6      197.89      197.20      6.33 o 
  11   5   6        1.81        0.76      1.69 o 
  12   5   6        5.32       11.33      2.15 o 
  13   5   6      388.70      376.54      9.16 o 
  14   5   6       37.98       38.06      3.32 o 
  15   5   6        6.55        5.90      2.00 o 
  16   5   6       20.72       18.96      3.06 o 
  17   5   6       50.02       52.99      4.39 o 
   0   6   6      494.96      488.45      7.79 o 
   1   6   6       74.19       73.53      2.36 o 
   2   6   6       38.95       42.86      1.90 o 
   3   6   6      108.08       98.37      2.90 o 
   4   6   6       82.63       90.54      2.88 o 
   5   6   6      657.40      682.07      7.55 o 
   6   6   6        3.97        2.17      1.41 o 
   7   6   6       68.09       69.41      5.26 o 
   8   6   6        5.42        5.75      1.66 o 
   9   6   6       29.16       35.15      2.63 o 
  10   6   6      159.21      171.02      6.66 o 
  11   6   6       40.95       34.54      2.96 o 
  12   6   6      134.81      133.85      6.06 o 
  13   6   6      102.75       98.45      4.41 o 
  14   6   6       11.50        9.08      2.18 o 
  15   6   6       24.60       29.32      4.46 o 
  16   6   6       17.99       25.82      3.08 o 
   1   7   6        8.42        7.56      1.41 o 
   2   7   6      546.80      542.72      6.92 o 
   3   7   6      495.75      472.39      6.68 o 
   4   7   6       65.99       63.94      2.78 o 
   5   7   6       16.76       18.86      2.41 o 
   6   7   6      101.44       94.65      3.62 o 
   7   7   6       18.85       23.31      2.77 o 
   8   7   6       27.92       21.87      2.32 o 
   9   7   6        5.33        1.46      1.57 o 
  10   7   6        2.54        4.31      1.73 o 
  11   7   6        0.04       -1.65      1.65 o 
  12   7   6       89.67       95.64      4.56 o 
  13   7   6       54.32       56.78      3.88 o 
  14   7   6        2.01        1.25      1.92 o 
   0   8   6       50.39       45.10      4.09 o 
   1   8   6       13.84       11.93      1.77 o 
   2   8   6       10.63       12.04      1.71 o 
   3   8   6       18.91       17.44      1.93 o 
   4   8   6        7.06        9.64      1.89 o 
   5   8   6       66.30       66.47      3.45 o 
   6   8   6      155.76      142.81      4.48 o 
   7   8   6       28.72       21.35      2.49 o 
   8   8   6       42.80       40.37      3.04 o 
   9   8   6        3.61        6.26      1.92 o 
  10   8   6        1.08       -0.42      1.64 o 
  11   8   6       22.55       21.51      2.84 o 
  12   8   6        4.17        3.35      2.40 o 
   1   9   6        5.42        8.74      1.93 o 
   2   9   6       14.02       14.89      2.42 o 
   3   9   6       32.46       27.39      2.63 o 
   4   9   6       21.40       20.14      2.65 o 
   5   9   6        3.34        1.83      1.76 o 
   6   9   6       27.49       22.40      2.59 o 
   7   9   6       26.46       23.30      2.67 o 
   8   9   6        0.96       -0.99      1.67 o 
   1   1   7     4666.95     4872.24     21.07 o 
   2   1   7      535.71      562.15      4.11 o 
   3   1   7     1435.04     1448.52      9.09 o 
   4   1   7      147.84      159.68      2.49 o 
   5   1   7      646.70      622.50      7.26 o 
   6   1   7       79.79       66.85      1.91 o 
   7   1   7      260.29      244.55      3.51 o 
   8   1   7      343.98      357.69      4.13 o 
   9   1   7      773.28      765.65      7.31 o 
  10   1   7      235.20      226.69      3.93 o 
  11   1   7      357.74      336.62      5.83 o 
  12   1   7        2.50        1.48      1.34 o 
  13   1   7       21.04       20.35      2.26 o 
  14   1   7        4.46        3.43      1.68 o 
  15   1   7       78.75       83.12      3.79 o 
  16   1   7        5.46        4.92      2.17 o 
  17   1   7        7.68        3.59      2.17 o 
  18   1   7        1.21        3.87      2.03 o 
  19   1   7        1.63       -0.11      1.94 o 
  20   1   7        0.41       -1.03      2.01 o 
   0   2   7     3579.55     3625.84     25.32 o 
   1   2   7       15.88       14.69      1.10 o 
   2   2   7        6.15        3.37      0.81 o 
   3   2   7        4.59       10.38      1.23 o 
   4   2   7       24.34       21.91      1.36 o 
   5   2   7      544.77      588.00      6.15 o 
   6   2   7       95.45       91.56      2.53 o 
   7   2   7        1.64        1.05      0.51 o 
   8   2   7      191.17      175.24      3.07 o 
   9   2   7       80.69       66.37      2.60 o 
  10   2   7        2.27        2.43      1.30 o 
  11   2   7      336.65      340.48      6.90 o 
  12   2   7     1277.87     1292.74     14.62 o 
  13   2   7        0.33       -0.93      1.72 o 
  14   2   7      194.00      179.27      5.03 o 
  15   2   7      104.96       98.47      4.09 o 
  16   2   7       56.34       47.60      3.32 o 
  17   2   7        2.46        3.29      2.03 o 
  18   2   7        1.33        1.40      1.96 o 
  19   2   7        5.75        4.78      2.61 o 
  20   2   7        0.01        0.72      1.89 o 
   1   3   7     2641.23     2573.20     12.58 o 
   2   3   7     1424.91     1409.78      8.59 o 
   3   3   7     2086.59     2287.53     12.47 o 
   4   3   7       12.88       17.45      0.90 o 
   5   3   7       56.23       57.19      1.44 o 
   6   3   7       18.17       14.34      1.11 o 
   7   3   7      336.46      348.26      6.77 o 
   8   3   7      837.86      852.11      9.27 o 
   9   3   7       80.14       81.49      3.01 o 
  10   3   7       67.92       63.07      2.95 o 
  11   3   7     1102.98     1136.37     11.92 o 
  12   3   7       15.76       15.65      3.53 o 
  13   3   7      579.73      587.64      9.93 o 
  14   3   7        6.31        2.55      2.08 o 
  15   3   7       63.15       70.14      4.20 o 
  16   3   7        8.70        5.47      2.27 o 
  17   3   7       71.37       73.19      4.05 o 
  18   3   7        0.08       -0.33      1.74 o 
  19   3   7        0.13        2.21      2.16 o 
   0   4   7     1956.61     2008.18     15.75 o 
   1   4   7      213.66      210.19      2.83 o 
   2   4   7       37.86       40.48      1.48 o 
   3   4   7     1380.98     1367.60      9.10 o 
   4   4   7        9.66        8.49      1.04 o 
   5   4   7       62.57       46.40      1.94 o 
   6   4   7        3.40        1.37      1.11 o 
   7   4   7      226.14      201.52      4.45 o 
   8   4   7        5.73        4.80      1.46 o 
   9   4   7       62.78       63.01      2.99 o 
  10   4   7       29.38       33.86      2.58 o 
  11   4   7      327.74      320.62      6.32 o 
  12   4   7      811.61      798.60     10.45 o 
  13   4   7      169.44      175.21      5.05 o 
  14   4   7      131.67      137.55      4.67 o 
  15   4   7        0.53       -1.31      1.83 o 
  16   4   7       34.07       34.49      3.56 o 
  17   4   7        0.04        1.04      2.13 o 
  18   4   7        0.88        1.74      2.13 o 
   1   5   7       27.77       30.38      1.51 o 
   2   5   7       42.18       43.28      1.71 o 
   3   5   7      267.73      258.93      4.22 o 
   4   5   7        3.90        6.66      1.15 o 
   5   5   7       10.32       11.48      1.55 o 
   6   5   7       14.41        8.87      1.69 o 
   7   5   7       37.44       40.70      2.62 o 
   8   5   7      194.08      198.28      4.91 o 
   9   5   7       13.21        9.59      1.96 o 
  10   5   7        0.73       -1.06      2.07 o 
  11   5   7      295.83      310.28      6.58 o 
  12   5   7       59.04       61.29      3.54 o 
  13   5   7      688.77      707.20     12.66 o 
  14   5   7       82.34       81.29      4.09 o 
  15   5   7        2.96        3.12      1.85 o 
  16   5   7        2.48        3.87      2.28 o 
  17   5   7       16.23       18.88      3.16 o 
   0   6   7        5.55        8.03      1.61 o 
   1   6   7      127.87      135.04      2.95 o 
   2   6   7        2.34        3.41      1.17 o 
   3   6   7      311.79      328.65      4.98 o 
   4   6   7      260.23      250.38      4.99 o 
   5   6   7       82.35       89.43      3.32 o 
   6   6   7       25.85       24.81      2.20 o 
   7   6   7        0.95        0.39      1.38 o 
   8   6   7        1.83        1.85      1.52 o 
   9   6   7       41.60       47.78      3.22 o 
  10   6   7       34.84       36.12      3.00 o 
  11   6   7       26.21       20.54      2.52 o 
  12   6   7       93.57       77.80      4.05 o 
  13   6   7      147.35      161.58      5.29 o 
  14   6   7        7.59        8.83      2.21 o 
  15   6   7       29.46       38.08      4.48 o 
  16   6   7        3.79        4.60      2.01 o 
   1   7   7       14.90       11.19      1.56 o 
   2   7   7       25.28       26.40      2.05 o 
   3   7   7      259.62      240.26      4.66 o 
   4   7   7        1.68        0.60      1.44 o 
   5   7   7        8.30        8.57      1.75 o 
   6   7   7       17.26       15.39      2.06 o 
   7   7   7       29.11       34.42      2.67 o 
   8   7   7       48.06       49.73      3.06 o 
   9   7   7        8.89        9.65      1.95 o 
  10   7   7       33.21       39.63      3.30 o 
  11   7   7        3.98        2.63      1.94 o 
  12   7   7        6.93        7.76      2.17 o 
  13   7   7        0.83        2.52      1.94 o 
  14   7   7       83.36       98.95      4.85 o 
   0   8   7        0.00       -0.87      1.81 o 
   1   8   7       66.77       80.79      3.89 o 
   2   8   7        0.13       -1.11      1.51 o 
   3   8   7        2.57        4.44      1.69 o 
   4   8   7       15.76       15.12      2.09 o 
   5   8   7        1.58       -0.18      2.41 o 
   6   8   7       19.53       19.29      2.38 o 
   7   8   7        0.02        0.95      1.66 o 
   8   8   7       17.45       15.53      2.35 o 
   9   8   7       21.19       30.96      2.88 o 
  10   8   7        1.44        4.00      1.96 o 
  11   8   7       17.93       17.34      2.80 o 
   1   9   7       15.32       19.46      2.42 o 
   2   9   7        6.90        9.92      2.13 o 
   3   9   7       32.13       27.33      2.93 o 
   4   9   7        0.12       -1.53      1.53 o 
   5   9   7        0.33       -0.73      1.51 o 
   6   9   7       76.28       78.15      4.00 o 
   7   9   7        2.63        6.69      2.01 o 
   0   0   8      210.41      183.43      3.95 o 
   1   0   8      383.84      365.39      4.14 o 
   2   0   8     2280.51     2289.34     15.51 o 
   3   0   8     2693.78     3008.91     29.96 o 
   4   0   8       20.01       17.15      1.54 o 
   5   0   8      426.16      565.97      6.98 o 
   6   0   8     1643.71     1803.64     13.35 o 
   7   0   8        5.60        3.70      1.77 o 
   8   0   8     2933.10     3212.44     27.73 o 
   9   0   8      572.89      515.17      8.20 o 
  10   0   8       14.30        8.73      2.01 o 
  11   0   8      139.80      134.18      4.66 o 
  12   0   8      822.70      838.30     16.57 o 
  13   0   8       65.04       77.03     10.09 o 
  14   0   8       10.48        6.45      2.87 o 
  15   0   8       65.60       69.23      5.98 o 
  16   0   8      210.40      235.53     16.76 o 
  17   0   8      359.28      328.85     16.68 o 
  18   0   8       17.93       20.83      4.31 o 
  19   0   8       58.30       78.49      7.11 o 
  20   0   8        1.46        1.63      2.64 o 
   1   1   8     1092.77     1281.18      6.95 o 
   2   1   8      297.04      289.67      2.52 o 
   3   1   8     2893.36     3275.72     17.66 o 
   4   1   8     4192.37     4552.21     23.61 o 
   5   1   8     1449.70     1551.67     11.14 o 
   6   1   8     2647.56     3025.35     17.30 o 
   7   1   8      217.10      218.53      3.47 o 
   8   1   8     3492.41     3648.98     22.01 o 
   9   1   8       44.93       40.18      1.91 o 
  10   1   8       30.18       30.67      2.15 o 
  11   1   8        0.02       -0.42      1.39 o 
  12   1   8       88.15       80.44      3.39 o 
  13   1   8       14.54       15.85      2.01 o 
  14   1   8       75.79       84.72      4.41 o 
  15   1   8      986.44      983.84     14.02 o 
  16   1   8        8.90       11.26      2.65 o 
  17   1   8       93.85       85.59      4.90 o 
  18   1   8        0.00       -1.80      1.80 o 
  19   1   8        7.30        8.73      2.50 o 
  20   1   8        4.41        7.87      3.04 o 
   0   2   8      714.70      739.36      7.67 o 
   1   2   8      600.12      591.86      4.79 o 
   2   2   8      941.28     1056.82      8.43 o 
   3   2   8     4360.78     4838.10     27.28 o 
   4   2   8      229.63      226.57      3.59 o 
   5   2   8      218.87      247.61      3.85 o 
   6   2   8     3092.48     3281.49     20.43 o 
   7   2   8      130.21      118.80      2.95 o 
   8   2   8      990.26     1052.85     10.12 o 
   9   2   8      346.79      297.15      5.15 o 
  10   2   8      562.16      545.17      8.73 o 
  11   2   8     1582.38     1584.29     14.23 o 
  12   2   8      281.15      240.87      5.43 o 
  13   2   8       92.48       87.46      3.78 o 
  14   2   8       17.57       14.96      2.16 o 
  15   2   8       22.13       18.60      2.45 o 
  16   2   8       16.38       15.64      2.71 o 
  17   2   8       93.73       79.99      4.82 o 
  18   2   8        2.36        2.83      2.20 o 
  19   2   8       24.10       25.95      3.37 o 
   1   3   8     1642.08     1772.06     10.10 o 
   2   3   8      830.21      861.50      6.13 o 
   3   3   8     1360.95     1505.20      9.07 o 
   4   3   8      798.74      777.91      6.52 o 
   5   3   8        1.28        1.86      1.01 o 
   6   3   8       59.70       78.54      3.57 o 
   7   3   8      105.01      102.83      3.07 o 
   8   3   8       81.80       76.12      2.85 o 
   9   3   8       64.89       62.22      2.89 o 
  10   3   8       23.16       23.48      2.19 o 
  11   3   8       51.75       54.81      2.95 o 
  12   3   8        2.26        3.05      1.67 o 
  13   3   8      339.98      330.09      6.54 o 
  14   3   8       18.91       22.50      2.95 o 
  15   3   8       44.53       45.21      3.71 o 
  16   3   8        0.07        0.03      1.76 o 
  17   3   8       19.65       21.95      3.21 o 
  18   3   8        5.90        4.77      2.21 o 
  19   3   8        1.61       -0.41      2.03 o 
   0   4   8     1224.94     1291.85     11.59 o 
   1   4   8       19.67       26.02      1.24 o 
   2   4   8       93.20      112.52      2.18 o 
   3   4   8      309.12      342.87      4.67 o 
   4   4   8        5.03        6.10      1.05 o 
   5   4   8      625.62      601.72      7.04 o 
   6   4   8      416.93      409.75      6.10 o 
   7   4   8      447.33      427.99      6.62 o 
   8   4   8      125.75      110.32      3.61 o 
   9   4   8       85.34       84.32      3.41 o 
  10   4   8      395.13      396.04      6.88 o 
  11   4   8     1052.53     1068.64     20.69 o 
  12   4   8       14.01       11.83      2.35 o 
  13   4   8        5.72        5.53      1.96 o 
  14   4   8        2.10        1.38      1.62 o 
  15   4   8       39.89       47.04      5.19 o 
  16   4   8        0.08        3.64      2.27 o 
  17   4   8        2.02        2.47      2.23 o 
  18   4   8        7.96       10.15      2.46 o 
   1   5   8       13.46       15.08      1.21 o 
   2   5   8       31.11       31.05      1.74 o 
   3   5   8      663.80      670.99      6.83 o 
   4   5   8      113.08      105.34      3.20 o 
   5   5   8       55.03       64.70      2.61 o 
   6   5   8       15.00       16.08      1.97 o 
   7   5   8        0.06        0.87      1.69 o 
   8   5   8      103.46      105.90      3.85 o 
   9   5   8      137.82      138.07      4.38 o 
  10   5   8       55.96       60.87      3.40 o 
  11   5   8       24.51       29.78      2.77 o 
  12   5   8        7.24        7.51      2.00 o 
  13   5   8       41.01       40.40      3.21 o 
  14   5   8        2.33        0.87      1.76 o 
  15   5   8        0.55       -1.12      2.04 o 
  16   5   8        4.76        7.12      2.44 o 
  17   5   8        9.43       12.12      2.79 o 
   0   6   8       17.19       18.31      2.54 o 
   1   6   8       51.77       45.62      2.43 o 
   2   6   8       28.78       30.68      2.24 o 
   3   6   8      171.32      166.58      4.04 o 
   4   6   8       19.91       16.16      1.91 o 
   5   6   8     1104.85     1108.15     11.24 o 
   6   6   8      106.08      103.00      3.90 o 
   7   6   8      727.43      740.36     10.05 o 
   8   6   8       44.65       44.06      3.09 o 
   9   6   8       47.51       39.64      3.07 o 
  10   6   8       21.23       20.75      2.56 o 
  11   6   8       81.47       79.44      4.07 o 
  12   6   8        0.53       -0.66      1.78 o 
  13   6   8      158.22      161.37      5.30 o 
  14   6   8        0.00       -0.86      1.68 o 
  15   6   8        7.28        6.82      2.18 o 
   1   7   8       32.39       32.09      2.38 o 
   2   7   8       10.17       11.63      2.03 o 
   3   7   8      163.49      170.22      5.45 o 
   4   7   8        3.41        2.79      1.47 o 
   5   7   8        4.08        2.35      1.59 o 
   6   7   8       26.04       26.80      2.45 o 
   7   7   8        0.17        1.76      1.59 o 
   8   7   8       17.32       20.14      2.56 o 
   9   7   8       38.72       34.94      4.55 o 
  10   7   8       64.58       61.71      3.88 o 
  11   7   8        2.06       -1.43      1.95 o 
  12   7   8        6.30        5.95      2.76 o 
  13   7   8       14.34       18.94      2.74 o 
   0   8   8        0.94        0.56      1.87 o 
   1   8   8       47.10       54.35      3.46 o 
   2   8   8       11.61       12.82      2.22 o 
   3   8   8       16.16       19.13      2.51 o 
   4   8   8       16.46       18.75      2.49 o 
   5   8   8      179.96      170.37      4.90 o 
   6   8   8       48.64       44.57      3.11 o 
   7   8   8      163.71      180.15      5.15 o 
   8   8   8       29.23       34.94      2.98 o 
   9   8   8       46.65       47.74      3.66 o 
  10   8   8       32.07       35.76      3.43 o 
  11   8   8       54.81       59.90      4.11 o 
   1   9   8        0.76        2.54      1.86 o 
   2   9   8        0.15       -1.41      1.41 o 
   3   9   8        9.04        8.04      2.20 o 
   4   9   8        2.80        4.12      2.14 o 
   5   9   8        0.77       -1.81      1.81 o 
   6   9   8       10.89        9.38      3.23 o 
   1   1   9      554.23      571.40      4.07 o 
   2   1   9       11.90        6.94      0.72 o 
   3   1   9      292.35      305.85      3.58 o 
   4   1   9      419.73      425.85      4.40 o 
   5   1   9      206.39      211.25      3.47 o 
   6   1   9      453.92      462.75      4.86 o 
   7   1   9        5.13        5.83      0.98 o 
   8   1   9      731.83      741.26      6.87 o 
   9   1   9      553.71      537.60      7.13 o 
  10   1   9        2.88        4.16      1.37 o 
  11   1   9        7.02        2.17      1.48 o 
  12   1   9        4.15        2.11      1.66 o 
  13   1   9        0.74        2.61      1.73 o 
  14   1   9       78.62       73.00      4.56 o 
  15   1   9       33.07       36.15      3.53 o 
  16   1   9        0.02        1.17      2.15 o 
  17   1   9        0.20        2.09      2.01 o 
  18   1   9       25.76       22.81      3.25 o 
  19   1   9        0.00        1.03      2.11 o 
   0   2   9     2679.96     2927.62     21.73 o 
   1   2   9       52.55       52.52      2.13 o 
   2   2   9      343.58      323.75      4.09 o 
   3   2   9      138.35      129.90      2.16 o 
   4   2   9        0.61        0.15      0.87 o 
   5   2   9      181.04      201.33      3.58 o 
   6   2   9        0.55        0.15      1.15 o 
   7   2   9      631.80      649.30      6.98 o 
   8   2   9      112.82      116.97      3.89 o 
   9   2   9        1.23        2.24      1.19 o 
  10   2   9       23.79       24.17      1.87 o 
  11   2   9      110.51       96.64      6.06 o 
  12   2   9      196.09      180.24      5.72 o 
  13   2   9       19.75       29.11      2.57 o 
  14   2   9      117.13      122.41      5.08 o 
  15   2   9       21.78       29.85      3.24 o 
  16   2   9      130.74      128.80      5.61 o 
  17   2   9        5.88        5.35      2.25 o 
  18   2   9        8.36        6.89      2.40 o 
  19   2   9        1.40        3.00      2.56 o 
   1   3   9     2117.55     2155.25     15.62 o 
   2   3   9       19.29       28.92      1.73 o 
   3   3   9      442.84      474.21      5.67 o 
   4   3   9      486.44      468.16      5.76 o 
   5   3   9       75.58       69.57      2.93 o 
   6   3   9      229.06      234.27      4.25 o 
   7   3   9        4.27        2.37      1.12 o 
   8   3   9       40.79       39.04      2.34 o 
   9   3   9     1298.42     1309.59     12.66 o 
  10   3   9       13.16       12.72      1.90 o 
  11   3   9        5.20        4.43      1.80 o 
  12   3   9       46.43       46.98      5.78 o 
  13   3   9        2.48        4.44      2.03 o 
  14   3   9       14.72        9.67      2.35 o 
  15   3   9      132.56      112.49      4.81 o 
  16   3   9       28.96       29.58      3.39 o 
  17   3   9        0.03        1.85      2.12 o 
  18   3   9        3.66        1.72      2.91 o 
   0   4   9      227.81      262.04      4.57 o 
   1   4   9       52.75       58.33      2.04 o 
   2   4   9       72.28       72.68      3.07 o 
   3   4   9        2.08        1.78      1.08 o 
   4   4   9       29.98       35.71      2.04 o 
   5   4   9       52.74       52.55      2.39 o 
   6   4   9      748.83      743.34      8.27 o 
   7   4   9       54.73       54.68      2.69 o 
   8   4   9      230.08      225.32      5.04 o 
   9   4   9        2.27        2.52      1.51 o 
  10   4   9      578.16      595.49      8.61 o 
  11   4   9      483.20      468.67      7.76 o 
  12   4   9       96.22       98.84      4.04 o 
  13   4   9       16.60       13.28      2.51 o 
  14   4   9      112.56      120.61      5.33 o 
  15   4   9       15.40       15.07      2.73 o 
  16   4   9        4.34        2.27      2.12 o 
  17   4   9        1.03        0.59      2.36 o 
   1   5   9      222.39      222.86      3.75 o 
   2   5   9      245.15      251.83      3.81 o 
   3   5   9      148.97      150.48      4.62 o 
   4   5   9      351.62      332.31      5.70 o 
   5   5   9       41.64       34.33      2.35 o 
   6   5   9      106.54      114.60      3.73 o 
   7   5   9       64.09       59.92      3.59 o 
   8   5   9       23.35       25.33      2.46 o 
   9   5   9      228.66      219.39      5.41 o 
  10   5   9      102.80      104.32      5.99 o 
  11   5   9       27.77       35.55      3.82 o 
  12   5   9        5.91       10.17      2.12 o 
  13   5   9        5.67        4.69      1.97 o 
  14   5   9        1.13        1.45      2.17 o 
  15   5   9       60.16       52.58      4.27 o 
  16   5   9        2.95        2.07      2.24 o 
   0   6   9       50.19       53.48      4.04 o 
   1   6   9       64.46       55.58      2.59 o 
   2   6   9       14.65       14.24      1.93 o 
   3   6   9      102.02       86.74      3.94 o 
   4   6   9       19.77       22.14      2.05 o 
   5   6   9        0.82        0.65      1.42 o 
   6   6   9       39.66       45.12      3.03 o 
   7   6   9       32.42       33.15      2.75 o 
   8   6   9        5.70        4.60      1.89 o 
   9   6   9        0.28        3.43      1.81 o 
  10   6   9        7.80       10.90      2.17 o 
  11   6   9      356.68      365.35      7.61 o 
  12   6   9       56.28       54.26      3.70 o 
  13   6   9        0.09        0.70      1.80 o 
  14   6   9        0.15        0.79      1.80 o 
  15   6   9        1.11       -1.80      2.02 o 
   1   7   9        0.00       -1.09      1.42 o 
   2   7   9        8.56        6.71      1.81 o 
   3   7   9       21.56       22.78      2.51 o 
   4   7   9       78.06       71.64      3.68 o 
   5   7   9       40.20       35.17      2.62 o 
   6   7   9      128.43      133.11      6.67 o 
   7   7   9       72.46       74.48      3.92 o 
   8   7   9       87.74       87.03      4.17 o 
   9   7   9        6.87        4.81      2.06 o 
  10   7   9       85.16       80.61      4.24 o 
  11   7   9        9.35       13.56      2.40 o 
  12   7   9       28.75       31.89      3.16 o 
  13   7   9        2.60        7.78      2.26 o 
   0   8   9       17.58       23.00      8.71 o 
   1   8   9       24.62       28.40      3.19 o 
   2   8   9        0.58       -0.81      1.68 o 
   3   8   9       23.70       18.12      2.46 o 
   4   8   9        1.67        2.21      1.71 o 
   5   8   9        4.05        6.32      1.99 o 
   6   8   9        0.43        1.40      1.84 o 
   7   8   9        5.66        2.84      2.21 o 
   8   8   9       13.14        8.81      2.28 o 
   9   8   9       14.35       20.36      2.77 o 
  10   8   9        0.97        0.45      1.93 o 
   1   9   9        7.14       18.35      2.92 o 
   2   9   9       10.51        8.46      2.80 o 
   3   9   9        0.29       -0.05      1.65 o 
   4   9   9        9.97       10.59      2.35 o 
   5   9   9        5.59        3.25      2.11 o 
   0   0  10     3088.35     3222.61     29.07 o 
   1   0  10      113.92      145.88      2.81 o 
   2   0  10      454.32      449.14      6.64 o 
   3   0  10     3187.27     3689.91     38.06 o 
   4   0  10     2039.69     2234.15     15.76 o 
   5   0  10      678.13      687.54      6.58 o 
   6   0  10        9.48       12.99      1.43 o 
   7   0  10      224.05      241.87      6.87 o 
   8   0  10      251.32      273.51      8.14 o 
   9   0  10      469.41      519.41     11.00 o 
  10   0  10      490.67      502.50     12.08 o 
  11   0  10     1504.70     1465.11     23.15 o 
  12   0  10       84.39       77.68      9.84 o 
  13   0  10      211.12      191.44      8.40 o 
  14   0  10      111.97      117.16      7.11 o 
  15   0  10       44.91       66.23      7.24 o 
  16   0  10      210.82      225.51     10.12 o 
  17   0  10      210.70      207.64      9.84 o 
  18   0  10      107.81      128.83      8.68 o 
  19   0  10        8.22        4.96      2.76 o 
   1   1  10       25.04       20.99      1.48 o 
   2   1  10        1.15        3.14      0.54 o 
   3   1  10       72.11       81.21      1.37 o 
   4   1  10      927.25     1004.91      8.25 o 
   5   1  10      894.38      924.96      7.37 o 
   6   1  10      136.62      140.80      2.71 o 
   7   1  10       49.50       53.09      2.23 o 
   8   1  10       94.99       89.57      2.85 o 
   9   1  10       73.78       88.67      3.24 o 
  10   1  10     1085.58     1066.09     13.11 o 
  11   1  10       19.02       34.88      4.77 o 
  12   1  10      384.77      391.54      8.05 o 
  13   1  10        0.67        1.05      1.80 o 
  14   1  10       34.68       29.79      3.29 o 
  15   1  10      190.75      176.33      6.09 o 
  16   1  10        1.94       -1.75      1.75 o 
  17   1  10        1.65        2.47      2.22 o 
  18   1  10       21.10       23.46      3.30 o 
  19   1  10        0.18       -1.26      2.05 o 
   0   2  10       39.85       49.66      1.83 o 
   1   2  10      105.89      114.88      1.81 o 
   2   2  10        9.09        9.67      0.88 o 
   3   2  10      711.01      797.29      7.37 o 
   4   2  10      316.85      321.17      4.50 o 
   5   2  10       25.64       28.46      1.68 o 
   6   2  10       39.71       41.46      1.80 o 
   7   2  10      459.08      457.03      6.34 o 
   8   2  10      176.35      189.22      3.92 o 
   9   2  10      631.82      664.79      8.97 o 
  10   2  10      371.67      354.61      6.30 o 
  11   2  10      381.12      342.64      6.39 o 
  12   2  10       30.52       27.55      3.57 o 
  13   2  10      123.68      101.45      4.78 o 
  14   2  10       40.13       33.75      3.41 o 
  15   2  10       80.99       85.28      4.75 o 
  16   2  10        0.03        0.97      1.90 o 
  17   2  10       74.70       65.75      4.66 o 
  18   2  10       31.37       32.86      3.69 o 
   1   3  10      177.35      145.56      3.08 o 
   2   3  10      622.60      613.75      6.39 o 
   3   3  10     1453.60     1533.22     11.90 o 
   4   3  10       22.71       27.23      1.81 o 
   5   3  10      405.58      414.62      5.61 o 
   6   3  10       30.32       27.01      1.89 o 
   7   3  10       38.81       31.66      2.15 o 
   8   3  10        1.15        1.59      1.26 o 
   9   3  10       81.71       79.49      3.20 o 
  10   3  10     1261.93     1287.56     14.85 o 
  11   3  10        0.26        0.07      1.87 o 
  12   3  10      132.37      135.45      5.45 o 
  13   3  10       12.27        9.37      2.37 o 
  14   3  10       41.39       38.24      3.61 o 
  15   3  10       48.63       50.55      4.08 o 
  16   3  10        0.56       -0.74      2.04 o 
  17   3  10        0.15       -1.80      1.80 o 
  18   3  10        0.53        4.16      3.38 o 
   0   4  10      604.81      581.82      9.99 o 
   1   4  10        3.53        2.43      1.11 o 
   2   4  10      267.95      251.03      4.27 o 
   3   4  10      248.66      253.57      4.48 o 
   4   4  10      152.98      146.08      3.58 o 
   5   4  10      223.22      223.25      4.42 o 
   6   4  10      613.93      638.21      7.71 o 
   7   4  10       80.75       72.56      3.27 o 
   8   4  10      187.22      179.63      7.52 o 
   9   4  10      408.25      423.86      7.11 o 
  10   4  10       30.94       28.95      2.59 o 
  11   4  10      211.21      210.59      6.56 o 
  12   4  10       63.48       65.34      4.06 o 
  13   4  10        5.48        0.08      2.02 o 
  14   4  10        2.07        5.05      2.31 o 
  15   4  10        0.61       -0.34      3.60 o 
  16   4  10       46.11       42.11      4.66 o 
  17   4  10        1.60        3.58      2.13 o 
   1   5  10        5.49        4.86      1.36 o 
   2   5  10       73.97       69.01      3.66 o 
   3   5  10      612.73      630.67      7.70 o 
   4   5  10       62.34       57.56      2.80 o 
   5   5  10       19.95       21.98      2.17 o 
   6   5  10      291.50      287.98      5.64 o 
   7   5  10        5.30       -1.01      1.84 o 
   8   5  10      102.40       96.12      4.85 o 
   9   5  10       57.15       56.27      3.42 o 
  10   5  10      650.43      628.23     12.00 o 
  11   5  10       12.42       11.66      2.16 o 
  12   5  10       40.17       46.90      3.47 o 
  13   5  10      148.24      149.00      5.73 o 
  14   5  10       34.00       34.85      3.66 o 
  15   5  10        0.12       -2.08      2.12 o 
  16   5  10        2.84        2.17      2.22 o 
   0   6  10        1.20        2.95      2.36 o 
   1   6  10       20.67       22.62      2.26 o 
   2   6  10       29.98       23.04      2.61 o 
   3   6  10       13.33       14.31      2.09 o 
   4   6  10      187.67      158.58      5.37 o 
   5   6  10       27.26       26.10      2.52 o 
   6   6  10      466.03      462.56      7.88 o 
   7   6  10       94.01       95.06      4.03 o 
   8   6  10        3.20       -0.11      1.54 o 
   9   6  10      111.83      115.10      5.41 o 
  10   6  10      129.45      133.94      4.81 o 
  11   6  10      134.21      147.01      5.03 o 
  12   6  10       89.64       82.19      4.52 o 
  13   6  10        0.01        2.12      2.13 o 
  14   6  10       37.03       47.68      4.18 o 
   1   7  10        1.29       -0.87      1.74 o 
   2   7  10        6.97        7.67      1.90 o 
   3   7  10       28.29       29.54      2.72 o 
   4   7  10        3.05        5.00      1.82 o 
   5   7  10       53.34       51.10      3.41 o 
   6   7  10       77.31       72.09      4.39 o 
   7   7  10        2.27        0.58      1.71 o 
   8   7  10        3.08       -0.65      2.00 o 
   9   7  10       15.08       17.04      2.64 o 
  10   7  10       45.88       45.44      3.54 o 
  11   7  10       36.03       42.42      3.53 o 
  12   7  10      120.46      134.58      5.26 o 
   0   8  10       11.06       13.84      4.64 o 
   1   8  10        7.48        5.06      2.21 o 
   2   8  10        0.37        0.33      1.97 o 
   3   8  10        2.25       -0.11      1.68 o 
   4   8  10       44.99       41.32      3.36 o 
   5   8  10       14.50       19.30      2.62 o 
   6   8  10        0.57       -1.64      1.64 o 
   7   8  10       99.21       91.40      5.25 o 
   8   8  10       14.23       16.30      2.99 o 
   9   8  10       33.13       37.63      3.45 o 
   1   9  10        7.84       12.54      3.45 o 
   2   9  10       19.99       23.25      3.20 o 
   3   9  10       11.12       11.09      2.63 o 
   1   1  11       20.06       21.55      1.57 o 
   2   1  11      292.69      327.65      3.10 o 
   3   1  11       10.32        9.93      1.04 o 
   4   1  11      176.50      165.44      3.32 o 
   5   1  11        0.40        0.71      0.73 o 
   6   1  11       38.59       35.49      1.86 o 
   7   1  11        7.28       11.11      1.39 o 
   8   1  11        6.52        6.18      1.49 o 
   9   1  11      132.73      124.81      4.14 o 
  10   1  11        2.66        0.49      1.97 o 
  11   1  11       68.83       65.54      3.86 o 
  12   1  11       23.27       25.28      2.95 o 
  13   1  11      187.78      185.31      7.19 o 
  14   1  11        0.15        1.36      1.77 o 
  15   1  11        9.83       11.02      2.53 o 
  16   1  11       76.52       83.02      4.95 o 
  17   1  11        0.15        1.35      2.08 o 
  18   1  11        0.52        5.04      2.56 o 
   0   2  11     2503.63     2688.14     21.28 o 
   1   2  11       71.57       62.74      1.67 o 
   2   2  11       39.18       48.29      1.94 o 
   3   2  11        1.07        0.57      0.80 o 
   4   2  11        3.32        5.27      0.97 o 
   5   2  11      322.25      325.80      4.54 o 
   6   2  11       97.89      100.26      2.86 o 
   7   2  11      136.18      129.69      3.04 o 
   8   2  11        2.06        0.99      1.16 o 
   9   2  11      732.08      712.86      8.65 o 
  10   2  11      198.91      208.12      5.87 o 
  11   2  11      407.72      389.75      8.08 o 
  12   2  11      324.12      296.30      7.22 o 
  13   2  11        2.52        6.66      2.19 o 
  14   2  11       71.67       78.52      6.20 o 
  15   2  11      135.14      123.58      8.08 o 
  16   2  11       32.37       30.06      3.79 o 
  17   2  11       11.52       15.77      2.87 o 
  18   2  11       15.60       20.76      3.08 o 
   1   3  11      194.42      194.44      3.44 o 
   2   3  11       88.58       81.14      3.57 o 
   3   3  11      369.45      367.38      5.18 o 
   4   3  11      648.31      638.83      7.14 o 
   5   3  11      283.03      281.09      4.73 o 
   6   3  11       12.12       12.53      1.58 o 
   7   3  11        0.03       -0.02      1.24 o 
   8   3  11       79.21       80.04      3.00 o 
   9   3  11        0.45        0.34      1.68 o 
  10   3  11        0.02        3.13      1.91 o 
  11   3  11      198.34      204.70      5.83 o 
  12   3  11        5.97        6.23      2.25 o 
  13   3  11       29.18       22.72      2.98 o 
  14   3  11       19.09       23.73      3.10 o 
  15   3  11        5.80       10.29      2.46 o 
  16   3  11       91.28      101.23      5.36 o 
  17   3  11        7.93        6.43      2.34 o 
   0   4  11      185.25      165.31      5.68 o 
   1   4  11       56.48       49.91      2.50 o 
   2   4  11       33.13       26.81      2.25 o 
   3   4  11      175.21      148.80      3.62 o 
   4   4  11      609.98      601.63      7.29 o 
   5   4  11        0.40        0.59      1.19 o 
   6   4  11      143.72      140.33      4.38 o 
   7   4  11      111.25      110.71      5.26 o 
   8   4  11       54.10       48.19      2.79 o 
   9   4  11      412.87      403.25      9.42 o 
  10   4  11       44.12       42.36      3.41 o 
  11   4  11        1.46        0.74      1.90 o 
  12   4  11      341.06      343.16      8.01 o 
  13   4  11        0.85        1.46      2.10 o 
  14   4  11        1.38       -0.75      2.26 o 
  15   4  11       18.63       14.06      3.31 o 
  16   4  11        3.45        3.21      2.40 o 
   1   5  11      144.20      127.48      4.84 o 
   2   5  11      371.47      373.89      6.75 o 
   3   5  11      843.74      919.35     11.07 o 
   4   5  11      335.51      341.02      6.01 o 
   5   5  11       52.36       62.81      2.98 o 
   6   5  11       34.51       25.36      2.31 o 
   7   5  11        3.60        6.64      1.76 o 
   8   5  11       11.86       12.52      2.12 o 
   9   5  11       35.45       32.80      2.78 o 
  10   5  11        1.45        1.13      1.64 o 
  11   5  11       56.59       62.20      4.12 o 
  12   5  11       72.18       79.52      5.44 o 
  13   5  11       24.06       32.11      3.55 o 
  14   5  11       82.64       79.94      4.79 o 
  15   5  11        2.21        5.93      2.88 o 
   0   6  11        0.75        1.62      5.45 o 
   1   6  11        1.50       -1.45      1.45 o 
   2   6  11        8.75        3.67      1.93 o 
   3   6  11        0.80       -1.51      1.57 o 
   4   6  11      227.52      218.09      6.30 o 
   5   6  11       38.76       33.08      3.18 o 
   6   6  11       26.01       25.62      2.64 o 
   7   6  11      180.86      185.90      5.35 o 
   8   6  11       40.79       44.85      3.20 o 
   9   6  11       13.44        8.77      2.10 o 
  10   6  11        5.14        6.52      2.07 o 
  11   6  11        3.56        5.26      2.02 o 
  12   6  11       41.09       36.63      3.72 o 
  13   6  11        0.03       -1.99      1.99 o 
   1   7  11        0.02       -1.66      1.66 o 
   2   7  11        9.25        8.12      2.24 o 
   3   7  11       20.06       22.46      3.02 o 
   4   7  11       14.41       16.75      2.82 o 
   5   7  11        0.33       -0.32      1.81 o 
   6   7  11        0.49        0.30      1.87 o 
   7   7  11       15.18        9.12      2.39 o 
   8   7  11        8.30       12.58      2.60 o 
   9   7  11        5.28        6.20      2.06 o 
  10   7  11        0.27       -0.49      1.80 o 
  11   7  11        1.70       -2.36      2.36 o 
   0   8  11        0.78        1.54      2.98 o 
   1   8  11        1.16       -1.81      1.81 o 
   2   8  11        4.52        4.24      2.26 o 
   3   8  11       17.34       21.16      3.06 o 
   4   8  11       11.75        8.82      2.77 o 
   5   8  11      169.40      191.45      6.70 o 
   6   8  11        0.23       -1.44      2.19 o 
   7   8  11        0.14        0.78      2.00 o 
   8   8  11       31.76       40.17      3.95 o 
   0   0  12       89.11       84.21      6.92 o 
   1   0  12      312.47      309.82      4.40 o 
   2   0  12      126.62      115.41      2.70 o 
   3   0  12        0.22        0.30      1.41 o 
   4   0  12        2.46        6.82      1.72 o 
   5   0  12        0.00       -0.39      1.30 o 
   6   0  12      595.81      606.26     11.13 o 
   7   0  12      351.62      352.86      8.72 o 
   8   0  12      276.90      285.47      8.17 o 
   9   0  12        2.47        4.44      2.30 o 
  10   0  12        1.82        1.93      2.43 o 
  11   0  12      514.47      519.76     24.17 o 
  12   0  12      881.36      821.11     17.55 o 
  13   0  12      247.74      253.60     10.12 o 
  14   0  12      395.95      303.50     14.97 o 
  15   0  12       34.41       26.72      4.82 o 
  16   0  12       14.62       13.10      4.05 o 
  17   0  12        6.01       10.50      3.48 o 
  18   0  12       44.19       56.34      6.56 o 
   1   1  12     1405.98     1452.91      8.78 o 
   2   1  12     1313.03     1440.13      9.93 o 
   3   1  12      355.10      390.32      4.48 o 
   4   1  12      196.48      190.35      3.17 o 
   5   1  12      286.77      313.07      4.68 o 
   6   1  12        1.67        2.89      1.24 o 
   7   1  12     1011.23     1091.97     12.04 o 
   8   1  12       41.84       35.62      2.58 o 
   9   1  12       52.92       52.13      3.04 o 
  10   1  12      309.50      324.27      6.89 o 
  11   1  12     1000.98     1118.93     14.38 o 
  12   1  12       43.61       45.09      3.85 o 
  13   1  12       92.56       81.45      4.55 o 
  14   1  12      688.97      649.12     11.45 o 
  15   1  12       17.08       13.91      2.74 o 
  16   1  12        0.34       -0.73      2.01 o 
  17   1  12      167.30      202.03      7.14 o 
  18   1  12       44.55       65.15      4.99 o 
   0   2  12      171.02      183.50      4.20 o 
   1   2  12      138.18      137.33      2.61 o 
   2   2  12       63.24       61.57      3.00 o 
   3   2  12       60.68       58.14      2.01 o 
   4   2  12      439.75      471.39      5.35 o 
   5   2  12      158.74      152.02      3.16 o 
   6   2  12        2.34        3.88      1.19 o 
   7   2  12       99.72      107.44      3.20 o 
   8   2  12      496.01      517.73      7.92 o 
   9   2  12        8.36        6.88      1.85 o 
  10   2  12      189.97      201.39     10.80 o 
  11   2  12      106.22      105.59      4.56 o 
  12   2  12      766.06      732.42     11.74 o 
  13   2  12      295.06      291.41      7.52 o 
  14   2  12       88.01       75.23      4.93 o 
  15   2  12       61.12       51.64      4.15 o 
  16   2  12       26.81       25.83      3.37 o 
  17   2  12        4.03        4.79      2.77 o 
   1   3  12        6.98        3.45      2.18 o 
   2   3  12      728.51      761.38     11.93 o 
   3   3  12        1.82        1.65      1.12 o 
   4   3  12      123.48      118.97      3.19 o 
   5   3  12       26.88       26.04      1.92 o 
   6   3  12       51.10       56.93      2.53 o 
   7   3  12      182.80      182.97      5.50 o 
   8   3  12      704.48      664.69      9.07 o 
   9   3  12       36.23       38.71      2.65 o 
  10   3  12      335.43      321.79      8.67 o 
  11   3  12      129.19      136.85      6.69 o 
  12   3  12       11.57       13.50      2.51 o 
  13   3  12      120.69      117.23      5.28 o 
  14   3  12      155.73      161.67      6.37 o 
  15   3  12       19.67       27.48      3.43 o 
  16   3  12       30.80       32.68      5.42 o 
  17   3  12       49.81       71.90      4.96 o 
   0   4  12       40.05       41.81      3.41 o 
   1   4  12       87.41       81.45      4.52 o 
   2   4  12       51.10       54.70      2.74 o 
   3   4  12      222.75      216.48      4.89 o 
   4   4  12      135.19      125.80      3.50 o 
   5   4  12       91.87       88.79      4.34 o 
   6   4  12       72.58       69.34      2.97 o 
   7   4  12        5.21        3.22      2.39 o 
   8   4  12       72.20       80.71      3.42 o 
   9   4  12       37.84       44.31      3.37 o 
  10   4  12       21.59       20.88      2.78 o 
  11   4  12       51.49       59.62      4.58 o 
  12   4  12      211.83      188.13      7.26 o 
  13   4  12      243.51      249.75     12.07 o 
  14   4  12       23.74       25.52      3.62 o 
  15   4  12       13.09       11.11      2.55 o 
  16   4  12        0.52        2.89      2.13 o 
   1   5  12      257.33      260.44      5.80 o 
   2   5  12       16.38       16.56      2.23 o 
   3   5  12       68.56       65.40      3.41 o 
   4   5  12       32.55       37.62      2.90 o 
   5   5  12       21.94       24.47      2.63 o 
   6   5  12       90.20      100.30      3.76 o 
   7   5  12       74.36       69.13      3.71 o 
   8   5  12       97.62      101.61      4.40 o 
   9   5  12       21.91       25.72      2.63 o 
  10   5  12      108.59      100.99      6.35 o 
  11   5  12       27.92       29.85      3.32 o 
  12   5  12      179.60      177.65      7.77 o 
  13   5  12       21.91       27.13      4.02 o 
  14   5  12       22.62       31.09      4.99 o 
   0   6  12       41.92       38.23      4.72 o 
   1   6  12        6.59        4.60      2.79 o 
   2   6  12       12.46       13.56      2.49 o 
   3   6  12       32.75       35.61      3.29 o 
   4   6  12        0.04       -1.38      1.66 o 
   5   6  12       19.78       22.47      3.19 o 
   6   6  12        2.39        3.21      1.99 o 
   7   6  12       13.87       12.96      2.58 o 
   8   6  12        3.79        0.29      1.96 o 
   9   6  12       52.14       51.57      3.47 o 
  10   6  12       77.30       87.24      4.71 o 
  11   6  12      151.65      169.42      6.17 o 
  12   6  12       35.45       41.06      3.91 o 
  13   6  12       14.34       20.78      3.26 o 
   1   7  12       20.04       22.98      3.04 o 
   2   7  12        4.78        5.19      2.22 o 
   3   7  12       22.35       18.10      2.81 o 
   4   7  12       33.56       36.47      3.85 o 
   5   7  12       24.81       25.89      3.31 o 
   6   7  12       59.17       69.61      4.52 o 
   7   7  12       18.61       25.10      3.32 o 
   8   7  12       16.55       21.63      3.19 o 
   9   7  12       27.03       27.15      3.27 o 
  10   7  12       89.84      111.15      5.55 o 
   0   8  12        0.00       -0.74      2.77 o 
   1   8  12       70.43       78.47      5.34 o 
   2   8  12        0.13        1.21      1.98 o 
   3   8  12        0.12       -1.77      1.77 o 
   4   8  12        0.25       -1.90      1.90 o 
   5   8  12        4.71        6.51      2.36 o 
   6   8  12        0.89        0.03      2.30 o 
   7   8  12        2.06       -1.95      5.04 o 
   1   1  13        0.07       -0.49      0.70 o 
   2   1  13       37.27       37.32      2.60 o 
   3   1  13      195.19      193.46      3.56 o 
   4   1  13       92.44       84.78      2.98 o 
   5   1  13      140.56      127.86      3.68 o 
   6   1  13      143.55      147.70      4.73 o 
   7   1  13       31.25       29.60      2.37 o 
   8   1  13      306.47      294.02      6.06 o 
   9   1  13      101.02      101.90      4.02 o 
  10   1  13        0.66        3.05      2.00 o 
  11   1  13       21.39       17.15      2.72 o 
  12   1  13        7.20        6.92      2.24 o 
  13   1  13        0.85        1.15      1.98 o 
  14   1  13       49.24       55.36      4.17 o 
  15   1  13       50.14       54.22      4.32 o 
  16   1  13        0.35       -1.76      1.76 o 
  17   1  13       16.72       16.30      3.05 o 
   0   2  13       29.64       35.31      2.92 o 
   1   2  13      282.62      295.30      4.34 o 
   2   2  13       40.44       46.50      3.03 o 
   3   2  13      319.90      318.51      4.37 o 
   4   2  13        1.05        1.32      0.91 o 
   5   2  13       80.04       68.47      2.59 o 
   6   2  13       81.31       79.32      3.26 o 
   7   2  13       13.03       12.84      1.94 o 
   8   2  13       53.10       53.88      3.12 o 
   9   2  13       19.25       20.22      3.52 o 
  10   2  13      277.20      265.41      6.52 o 
  11   2  13      152.22      165.37      5.58 o 
  12   2  13       12.92        8.59      2.33 o 
  13   2  13       19.29       23.69      3.01 o 
  14   2  13       43.24       45.54      3.86 o 
  15   2  13        0.55        3.84      2.53 o 
  16   2  13       24.83       29.73      3.46 o 
  17   2  13       25.48       25.95      3.38 o 
   1   3  13      187.56      191.11      4.21 o 
   2   3  13       12.20       14.55      1.83 o 
   3   3  13       70.56       70.51      2.65 o 
   4   3  13      203.69      218.55      3.96 o 
   5   3  13      674.49      714.43      7.41 o 
   6   3  13      185.72      198.20      4.40 o 
   7   3  13        9.37       10.71      1.80 o 
   8   3  13      194.71      203.93      5.31 o 
   9   3  13      389.99      390.32      7.38 o 
  10   3  13        7.06        8.69      2.24 o 
  11   3  13       91.15      103.63      4.82 o 
  12   3  13        0.35       -1.61      1.61 o 
  13   3  13        0.54        0.21      1.89 o 
  14   3  13       43.71       42.41      3.87 o 
  15   3  13      191.92      221.29      8.01 o 
  16   3  13        0.79        2.72      2.11 o 
   0   4  13      236.08      243.87      7.07 o 
   1   4  13       81.73       79.20      3.34 o 
   2   4  13       98.85       92.98      3.57 o 
   3   4  13      449.38      487.65      7.43 o 
   4   4  13       30.31       27.52      2.51 o 
   5   4  13       12.12       11.45      2.05 o 
   6   4  13      858.36      872.98      9.65 o 
   7   4  13        0.57       -2.21      2.72 o 
   8   4  13        3.60        4.54      1.88 o 
   9   4  13       15.63       18.23      2.50 o 
  10   4  13        9.35        3.51      2.28 o 
  11   4  13       17.30       16.94      3.18 o 
  12   4  13        2.75        5.37      2.18 o 
  13   4  13       59.18       66.80      4.57 o 
  14   4  13       44.91       38.65      3.83 o 
  15   4  13        0.57        3.28      2.24 o 
   1   5  13       21.98       26.30      2.65 o 
   2   5  13        1.03        2.77      1.77 o 
   3   5  13        4.37        0.27      1.70 o 
   4   5  13       83.01       75.68      3.76 o 
   5   5  13       87.03      100.95      4.33 o 
   6   5  13        4.61        6.20      2.16 o 
   7   5  13        2.67       -0.86      2.44 o 
   8   5  13        3.74        1.97      2.10 o 
   9   5  13        9.31        8.74      2.25 o 
  10   5  13        0.85        2.03      2.61 o 
  11   5  13       19.44       25.18      3.14 o 
  12   5  13        0.05        0.16      2.19 o 
  13   5  13       46.70       57.41      5.13 o 
  14   5  13        3.29        0.89      2.56 o 
   0   6  13       79.24       77.53      6.15 o 
   1   6  13       94.61      103.78      4.77 o 
   2   6  13       33.30       24.97      3.04 o 
   3   6  13      266.07      286.16      7.37 o 
   4   6  13       32.36       23.98      2.99 o 
   5   6  13        3.34       -0.73      1.78 o 
   6   6  13      278.35      283.80      7.66 o 
   7   6  13       81.36       87.79      5.51 o 
   8   6  13        2.60       -0.77      2.75 o 
   9   6  13        0.24        4.26      2.63 o 
  10   6  13        4.64        0.78      2.34 o 
  11   6  13       55.09       64.30      4.53 o 
  12   6  13        0.57        2.01      2.19 o 
   1   7  13        8.23       10.84      2.64 o 
   2   7  13       48.49       42.24      3.86 o 
   3   7  13       18.78       19.25      2.94 o 
   4   7  13       11.35        8.33      3.38 o 
   5   7  13        0.04       -1.88      1.88 o 
   6   7  13        1.33        1.31      1.93 o 
   7   7  13       16.60       19.75      3.12 o 
   8   7  13       81.14       95.77      5.27 o 
   9   7  13        3.39        2.47      2.40 o 
   0   8  13        8.15       10.29      3.79 o 
   1   8  13        4.63        5.94      2.62 o 
   2   8  13        7.33        5.11      3.67 o 
   3   8  13        0.38        0.71      2.17 o 
   4   8  13        1.32        1.41      2.19 o 
   5   8  13       12.22       13.01      2.82 o 
   0   0  14     1747.48     1862.06     42.19 o 
   1   0  14       20.71       22.51      3.55 o 
   2   0  14      373.84      386.68      7.68 o 
   3   0  14      217.29      194.35      9.68 o 
   4   0  14       99.20       96.92      6.93 o 
   5   0  14      746.29      741.85     12.72 o 
   6   0  14      158.93      154.27      8.44 o 
   7   0  14      237.78      233.71     13.97 o 
   8   0  14      125.12      132.69      6.81 o 
   9   0  14       81.62      110.07      9.34 o 
  10   0  14      210.52      192.11      7.72 o 
  11   0  14      797.32      764.59     16.80 o 
  12   0  14       23.57       22.60      4.37 o 
  13   0  14        0.10        2.87      2.96 o 
  14   0  14       87.73       67.36      6.39 o 
  15   0  14        8.09       16.63      4.10 o 
  16   0  14        7.93        8.42      3.51 o 
   1   1  14      566.69      588.21      6.15 o 
   2   1  14        2.14       -1.44      1.50 o 
   3   1  14       65.92       61.99      3.82 o 
   4   1  14     1113.00     1131.30     11.48 o 
   5   1  14       83.34       83.15      4.35 o 
   6   1  14      724.35      719.91      9.20 o 
   7   1  14        1.57        0.35      2.36 o 
   8   1  14      261.64      300.69      8.01 o 
   9   1  14      356.74      344.70      6.90 o 
  10   1  14      396.78      363.33      7.33 o 
  11   1  14        1.19        2.92      2.09 o 
  12   1  14       11.70       11.90      2.48 o 
  13   1  14       18.35       25.72      3.12 o 
  14   1  14       12.75       15.02      2.74 o 
  15   1  14        4.65       -1.35      4.20 o 
  16   1  14        5.17        8.39      2.42 o 
   0   2  14      137.17      131.47      4.95 o 
   1   2  14        6.40        4.14      1.29 o 
   2   2  14        1.52       -0.13      1.38 o 
   3   2  14      146.77      139.91      3.82 o 
   4   2  14        0.19        2.86      1.68 o 
   5   2  14      700.87      684.44      8.82 o 
   6   2  14      163.66      159.21      4.46 o 
   7   2  14      133.84      122.28      4.13 o 
   8   2  14        3.97        1.12      2.60 o 
   9   2  14       17.88       15.46      2.74 o 
  10   2  14      196.57      176.89      5.30 o 
  11   2  14      295.03      280.78      7.20 o 
  12   2  14        8.94        7.59      2.12 o 
  13   2  14        0.52        2.69      2.00 o 
  14   2  14      109.42      104.70      9.07 o 
  15   2  14        2.46        4.81      2.23 o 
  16   2  14        8.24       13.69      4.00 o 
   1   3  14        4.65        7.10      2.62 o 
   2   3  14       64.97       58.79      3.61 o 
   3   3  14       20.32       19.53      2.21 o 
   4   3  14      727.99      796.76      9.77 o 
   5   3  14       12.45       15.68      2.71 o 
   6   3  14      302.67      295.95      6.02 o 
   7   3  14       26.37       20.81      2.32 o 
   8   3  14        6.41        1.46      2.26 o 
   9   3  14       75.22       66.90      4.49 o 
  10   3  14       17.41       10.99      3.56 o 
  11   3  14       14.90       15.80      2.62 o 
  12   3  14       29.34       28.01      3.19 o 
  13   3  14       36.45       44.29      3.79 o 
  14   3  14        7.32        9.64      2.26 o 
  15   3  14        7.52        6.43      2.37 o 
   0   4  14      120.32      113.37      6.80 o 
   1   4  14       55.18       54.07      4.38 o 
   2   4  14      322.54      303.43      5.82 o 
   3   4  14      455.00      467.01      7.20 o 
   4   4  14       59.46       57.66      3.54 o 
   5   4  14      485.81      484.86      7.99 o 
   6   4  14       40.73       45.26      3.59 o 
   7   4  14       17.12       16.01      3.51 o 
   8   4  14        4.59        5.11      3.25 o 
   9   4  14        2.41        1.29      4.15 o 
  10   4  14       20.23       18.88      2.60 o 
  11   4  14       69.50       64.94      4.59 o 
  12   4  14       15.49       15.53      2.66 o 
  13   4  14        0.17       -1.91      1.91 o 
  14   4  14       19.25       21.49      3.13 o 
   1   5  14      239.92      222.70      5.71 o 
   2   5  14      216.76      229.04      5.83 o 
   3   5  14       56.60       54.89      3.44 o 
   4   5  14      173.52      195.26      5.53 o 
   5   5  14      169.44      155.46      5.25 o 
   6   5  14       18.45       15.19      2.48 o 
   7   5  14       49.10       41.93      6.28 o 
   8   5  14        3.04       -1.02      4.02 o 
   9   5  14       14.97       11.43      4.00 o 
  10   5  14        7.92        7.13      2.58 o 
  11   5  14        7.37        5.12      2.70 o 
  12   5  14        8.36        6.60      2.90 o 
  13   5  14        1.31        8.76      2.91 o 
   0   6  14      593.33      628.27     15.48 o 
   1   6  14        1.47        2.53      2.18 o 
   2   6  14      182.83      174.42      5.97 o 
   3   6  14      165.67      157.84      5.75 o 
   4   6  14       45.76       44.15      3.78 o 
   5   6  14       72.92       77.96      4.48 o 
   6   6  14        4.90        0.51      1.82 o 
   7   6  14        1.52        0.73      2.12 o 
   8   6  14        1.29        0.12      2.36 o 
   9   6  14       10.60       14.52      3.29 o 
  10   6  14       10.78       14.13      3.44 o 
  11   6  14        0.22        2.22      5.37 o 
   1   7  14       57.48       51.35      4.27 o 
   2   7  14       82.10       93.55      5.08 o 
   3   7  14        0.09       -2.14      2.14 o 
   4   7  14        0.05       -1.93      1.93 o 
   5   7  14        0.60       -1.85      1.92 o 
   6   7  14       19.12       18.37      3.03 o 
   7   7  14       10.15        8.05      2.55 o 
   8   7  14       17.56       22.23      3.99 o 
   0   8  14       75.25       73.28      7.01 o 
   1   8  14       15.13       11.34      2.73 o 
   1   1  15        2.49       -0.98      3.92 o 
   2   1  15      290.98      312.80      6.90 o 
   3   1  15       58.09       55.43      6.53 o 
   4   1  15        8.58        8.23      1.67 o 
   5   1  15        9.47        7.45      1.81 o 
   6   1  15       81.09       78.45      3.91 o 
   7   1  15       69.63       67.56      3.32 o 
   8   1  15       54.59       54.18      3.57 o 
   9   1  15        4.49        3.72      1.87 o 
  10   1  15       11.18       11.12      3.70 o 
  11   1  15        6.79        6.13      2.02 o 
  12   1  15       18.52       25.86      3.08 o 
  13   1  15        0.28       -1.88      1.88 o 
  14   1  15        0.06       -0.55      1.80 o 
  15   1  15        0.17       -0.28      1.90 o 
   0   2  15      731.36      757.69     12.11 o 
   1   2  15        9.56        8.96      1.66 o 
   2   2  15       32.14       32.42      3.48 o 
   3   2  15       11.52        5.19      3.71 o 
   4   2  15      405.85      447.82      8.13 o 
   5   2  15      437.49      413.17      8.03 o 
   6   2  15        1.26       -1.54      3.15 o 
   7   2  15        9.50        7.87      3.36 o 
   8   2  15        0.01       -1.16      3.10 o 
   9   2  15       17.07       16.61      4.18 o 
  10   2  15       20.88       18.29      2.59 o 
  11   2  15       52.99       54.18      3.88 o 
  12   2  15       37.76       43.01      3.66 o 
  13   2  15        1.04        2.92      2.99 o 
  14   2  15       42.57       48.49      4.09 o 
  15   2  15        0.01        1.28      2.34 o 
   1   3  15       38.16       38.06      3.67 o 
   2   3  15       20.01       19.68      2.19 o 
   3   3  15        7.93        3.19      1.89 o 
   4   3  15       56.89       53.87      4.39 o 
   5   3  15      200.63      208.73      6.54 o 
   6   3  15       31.67       24.59      2.82 o 
   7   3  15      132.39      143.29      5.27 o 
   8   3  15      171.90      170.03      5.05 o 
   9   3  15       14.98        8.36      2.68 o 
  10   3  15        0.35       -0.74      2.45 o 
  11   3  15        0.08       -0.42      1.53 o 
  12   3  15        1.08       -1.31      1.60 o 
  13   3  15       24.99       31.93      3.42 o 
  14   3  15        4.05        5.93      2.29 o 
   0   4  15        7.15       -2.68      3.22 o 
   1   4  15      190.13      192.41      4.83 o 
   2   4  15       68.49       64.19      5.44 o 
   3   4  15       32.28       34.29      3.04 o 
   4   4  15       38.78       48.36      4.64 o 
   5   4  15       41.67       43.03      3.72 o 
   6   4  15       11.20       11.91      2.60 o 
   7   4  15       98.07      105.19      7.18 o 
   8   4  15       42.47       41.85      5.76 o 
   9   4  15        6.53        1.61      4.23 o 
  10   4  15        9.08       12.11      2.74 o 
  11   4  15       11.62       11.58      2.36 o 
  12   4  15       40.05       48.66      3.98 o 
  13   4  15       13.95       23.07      3.10 o 
   1   5  15        6.31        7.18      2.18 o 
   2   5  15       15.33       11.26      2.79 o 
   3   5  15      259.45      253.73      6.25 o 
   4   5  15       21.49       15.06      2.52 o 
   5   5  15      208.14      195.44      6.61 o 
   6   5  15        3.26        0.83      3.15 o 
   7   5  15       21.02       17.49      5.04 o 
   8   5  15       27.70       27.95      6.11 o 
   9   5  15        8.36        4.33      3.51 o 
  10   5  15        4.43        6.92      5.13 o 
  11   5  15        7.72       15.22      4.10 o 
  12   5  15        3.92        9.14      2.76 o 
   0   6  15        3.19       -2.34      2.34 o 
   1   6  15       39.11       44.49      5.47 o 
   2   6  15        6.84        6.68      2.37 o 
   3   6  15        0.26        3.31      2.04 o 
   4   6  15       16.10       17.09      2.72 o 
   5   6  15        0.86       -1.04      1.89 o 
   6   6  15        2.20       -0.54      2.29 o 
   7   6  15       28.15       24.95      4.60 o 
   8   6  15        5.02        5.47      2.74 o 
   9   6  15        7.21        0.92      4.23 o 
   1   7  15        2.00       -2.04      2.04 o 
   2   7  15       14.01       11.18      2.84 o 
   3   7  15       26.05       24.49      3.99 o 
   4   7  15        0.07       -0.17      2.11 o 
   5   7  15        1.34       -1.61      2.16 o 
   6   7  15        1.13        3.61      2.24 o 
   0   0  16     1852.93     2221.17     70.20 o 
   1   0  16      444.47      422.86     20.37 o 
   2   0  16      222.95      203.00     15.64 o 
   3   0  16      692.68      709.32     15.32 o 
   4   0  16      679.63      631.52     12.25 o 
   5   0  16       13.42       16.74      5.10 o 
   6   0  16      203.71      190.48      8.46 o 
   7   0  16       76.89       68.74      4.92 o 
   8   0  16       10.90       15.85      3.25 o 
   9   0  16      151.14      159.16     13.96 o 
  10   0  16      231.78      270.72     13.33 o 
  11   0  16      223.47      216.34     10.60 o 
  12   0  16      170.59      166.05      8.57 o 
  13   0  16        3.64        6.54      3.33 o 
  14   0  16       33.33       23.73      9.52 o 
  15   0  16        2.52        3.99      2.68 o 
   1   1  16       74.47       68.37      8.00 o 
   2   1  16      905.99      981.88     13.01 o 
   3   1  16      408.39      465.44      8.92 o 
   4   1  16      156.26      154.24      4.93 o 
   5   1  16        0.06       -1.61      1.61 o 
   6   1  16        1.21        0.66      1.69 o 
   7   1  16      251.61      267.42      5.98 o 
   8   1  16      191.50      196.45      5.35 o 
   9   1  16       34.32       37.44      3.07 o 
  10   1  16        0.04       -2.74      2.74 o 
  11   1  16        3.58        2.05      3.70 o 
  12   1  16       10.39        6.14      2.15 o 
  13   1  16       60.81       65.07      4.45 o 
  14   1  16        1.26       -0.43      1.66 o 
  15   1  16        0.20        2.37      2.09 o 
   0   2  16      608.12      638.63     14.65 o 
   1   2  16       89.18       77.69      8.53 o 
   2   2  16      305.84      288.90      8.81 o 
   3   2  16      790.25      844.93     13.22 o 
   4   2  16      833.67      832.64     14.99 o 
   5   2  16      168.22      168.37      6.93 o 
   6   2  16       30.41       24.02      2.76 o 
   7   2  16       19.40       17.73      3.35 o 
   8   2  16        6.37        0.61      3.56 o 
   9   2  16       33.26       31.70      2.97 o 
  10   2  16       26.66       27.17      2.90 o 
  11   2  16       85.04       80.69      4.70 o 
  12   2  16       68.57       63.39      4.30 o 
  13   2  16        0.85        0.20      1.76 o 
  14   2  16        3.23        2.79      2.09 o 
   1   3  16        2.65       -3.16      3.16 o 
   2   3  16      198.81      199.52      5.54 o 
   3   3  16      427.38      464.83      9.46 o 
   4   3  16      210.54      202.59      6.92 o 
   5   3  16      162.26      169.79      6.86 o 
   6   3  16       31.49       35.76      3.25 o 
   7   3  16      144.90      148.46      5.49 o 
   8   3  16        3.26        0.66      2.93 o 
   9   3  16       16.11       14.99      4.30 o 
  10   3  16        1.76       -2.13      3.31 o 
  11   3  16        8.03        8.61      2.12 o 
  12   3  16        3.19        5.56      2.47 o 
  13   3  16        0.58       -0.44      2.20 o 
   0   4  16       25.68       18.51      4.39 o 
   1   4  16       75.08       87.05      4.13 o 
   2   4  16      289.29      297.25      6.06 o 
   3   4  16      213.89      206.30      5.86 o 
   4   4  16      381.70      402.93      7.90 o 
   5   4  16       13.77       10.90      3.24 o 
   6   4  16        2.11       -0.60      5.07 o 
   7   4  16       25.12       18.41      3.74 o 
   8   4  16       20.98       21.95      4.87 o 
   9   4  16       17.86       13.63      3.22 o 
  10   4  16        8.46        9.17      6.64 o 
  11   4  16        0.22       -1.09      3.00 o 
  12   4  16        3.90        5.70      2.52 o 
   1   5  16       56.20       55.63      3.61 o 
   2   5  16       76.12       81.04      4.11 o 
   3   5  16       25.01       26.91      3.03 o 
   4   5  16       78.74       82.50      4.74 o 
   5   5  16       37.54       34.31      3.73 o 
   6   5  16        7.20        4.66      3.22 o 
   7   5  16        0.09       -3.16      3.16 o 
   8   5  16        1.09       -1.84      3.19 o 
   9   5  16        2.70        8.09      2.62 o 
  10   5  16       16.14        9.09      2.61 o 
   0   6  16        0.79        0.16      4.23 o 
   1   6  16       44.41       57.70      5.28 o 
   2   6  16      152.92      158.43      5.91 o 
   3   6  16       59.54       58.71      4.24 o 
   4   6  16       27.39       25.08      3.70 o 
   5   6  16       47.59       50.81      4.73 o 
   6   6  16        0.89        0.55      2.30 o 
   7   6  16        4.88       -0.75      2.93 o 
   8   6  16       13.98       18.14      4.18 o 
   1   7  16        0.16       -0.52      2.79 o 
   2   7  16       33.17       33.35      3.62 o 
   3   7  16       37.49       38.73      3.95 o 
   1   1  17        2.37        2.02      4.58 o 
   2   1  17       39.21       41.49      6.61 o 
   3   1  17       58.99       52.76      4.63 o 
   4   1  17        1.35       -2.05      2.05 o 
   5   1  17        7.44        7.34      2.61 o 
   6   1  17        0.33        0.61      2.15 o 
   7   1  17       44.32       42.20      3.53 o 
   8   1  17       87.25       82.38      4.08 o 
   9   1  17        4.54        0.68      2.20 o 
  10   1  17        3.41        0.54      3.23 o 
  11   1  17        0.42       -3.36      3.36 o 
  12   1  17        5.51        5.69      2.47 o 
  13   1  17        0.76       -0.54      2.00 o 
  14   1  17       13.13       15.76      4.37 o 
   0   2  17      308.67      343.94     19.31 o 
   1   2  17      143.10      161.16     10.52 o 
   2   2  17       54.77       53.85      3.90 o 
   3   2  17        4.29        1.05      2.36 o 
   4   2  17       19.44       20.69      3.72 o 
   5   2  17      157.39      163.07      6.69 o 
   6   2  17       64.11       73.22      9.32 o 
   7   2  17        4.56        0.37      3.06 o 
   8   2  17        8.82        8.77      2.96 o 
   9   2  17        0.69       -1.99      2.63 o 
  10   2  17       62.57       53.24      4.96 o 
  11   2  17       14.97        9.98      3.74 o 
  12   2  17        2.02        0.12      1.61 o 
  13   2  17       24.98       34.49      3.68 o 
   1   3  17        2.38       -1.90      1.90 o 
   2   3  17        0.01        0.88      2.30 o 
   3   3  17        2.30        2.08      2.26 o 
   4   3  17       18.64       18.74      3.18 o 
   5   3  17      122.24      134.22      8.47 o 
   6   3  17        5.74        6.37      3.01 o 
   7   3  17       42.57       38.25      4.43 o 
   8   3  17       84.71       77.44      6.26 o 
   9   3  17        9.32        4.94      3.72 o 
  10   3  17        1.86       -0.86      5.46 o 
  11   3  17        0.23       -0.02      5.01 o 
  12   3  17       11.36       14.78      3.01 o 
   0   4  17       29.72       37.93      4.26 o 
   1   4  17       20.18       18.83      2.80 o 
   2   4  17      108.74      107.83      6.57 o 
   3   4  17       15.41       13.71      3.09 o 
   4   4  17       15.54       14.38      3.08 o 
   5   4  17        0.50       -1.55      2.36 o 
   6   4  17        2.94       -2.13      2.39 o 
   7   4  17        0.02       -3.00      3.76 o 
   8   4  17       23.63       31.61      7.19 o 
   9   4  17        2.41       -2.44      6.76 o 
  10   4  17        1.64        1.38      5.12 o 
  11   4  17        0.15       -0.07      1.96 o 
   1   5  17        7.44        7.45      2.29 o 
   2   5  17        3.38        1.35      2.11 o 
   3   5  17       78.07       75.27      4.71 o 
   4   5  17       35.62       48.14      5.37 o 
   5   5  17       34.50       30.60      4.55 o 
   6   5  17       11.93        4.68      4.77 o 
   7   5  17        0.37       -1.16      3.13 o 
   8   5  17        6.52        7.38      5.04 o 
   9   5  17       29.11       39.01      9.19 o 
   0   6  17       10.23        9.09      3.71 o 
   1   6  17       21.89       25.57      3.23 o 
   2   6  17       41.78       40.76      3.83 o 
   3   6  17        0.39        5.48      2.77 o 
   4   6  17       16.77       13.49      3.49 o 
   5   6  17        0.08       -2.29      2.29 o 
   6   6  17       27.72       31.52      8.95 o 
   0   0  18      888.94      982.08     45.42 o 
   1   0  18      199.88      235.22     16.39 o 
   2   0  18      233.37      235.61     16.39 o 
   3   0  18      341.46      392.42     24.74 o 
   4   0  18      156.30      158.30     14.03 o 
   5   0  18        7.48        0.88      7.08 o 
   6   0  18        0.00       -0.28      2.66 o 
   7   0  18        9.62        5.50      3.41 o 
   8   0  18       10.21        9.45      2.91 o 
   9   0  18      217.73      227.44      8.55 o 
  10   0  18       31.15       30.27      4.35 o 
  11   0  18       73.23       85.11      6.37 o 
  12   0  18       16.75       18.61      4.14 o 
  13   0  18       38.25       36.94      7.81 o 
   1   1  18      113.21      105.62      9.12 o 
   2   1  18       41.64       43.99      7.11 o 
   3   1  18       23.46       19.02      6.08 o 
   4   1  18       50.48       44.42      7.07 o 
   5   1  18      326.38      329.68     11.48 o 
   6   1  18       37.92       32.90      7.00 o 
   7   1  18      180.65      155.60     10.50 o 
   8   1  18       94.85       90.33      5.01 o 
   9   1  18       43.34       52.93      4.11 o 
  10   1  18       85.48       95.63      4.60 o 
  11   1  18        4.24        8.00      3.88 o 
  12   1  18        6.04        9.18      2.31 o 
   0   2  18     1281.20     1437.00     40.29 o 
   1   2  18      199.09      214.47     11.77 o 
   2   2  18      105.83       64.86      8.93 o 
   3   2  18      206.34      225.90     12.03 o 
   4   2  18       56.72       52.71      5.40 o 
   5   2  18        1.06       -0.46      2.06 o 
   6   2  18        3.96        0.30      3.05 o 
   7   2  18        0.27       -1.05      3.78 o 
   8   2  18       43.76       41.25      4.48 o 
   9   2  18      145.59      161.63     10.90 o 
  10   2  18        1.15       -0.87      4.04 o 
  11   2  18        7.14        5.07      4.85 o 
  12   2  18        0.00        3.51      2.55 o 
   1   3  18       21.95       19.26      5.93 o 
   2   3  18        2.66        3.42      3.36 o 
   3   3  18        1.30       -2.32      2.32 o 
   4   3  18       15.21       16.60      3.16 o 
   5   3  18      129.89      115.26      9.95 o 
   6   3  18       80.86       76.15      6.48 o 
   7   3  18       62.49       49.04      4.90 o 
   8   3  18        0.07       -4.51      4.51 o 
   9   3  18        4.50        4.78      5.64 o 
  10   3  18        0.13       -1.37      5.52 o 
  11   3  18        4.84        1.85      4.02 o 
   0   4  18      185.58      210.65      9.76 o 
   1   4  18       75.13       80.35      6.96 o 
   2   4  18       45.61       44.24      4.09 o 
   3   4  18        0.18       -2.29      2.29 o 
   4   4  18      163.17      163.36      6.43 o 
   5   4  18        0.50        1.28      2.53 o 
   6   4  18        0.51       -1.83      2.31 o 
   7   4  18        2.21        0.02      3.95 o 
   8   4  18        6.11       -1.48      3.95 o 
   9   4  18       27.99       25.59      8.35 o 
  10   4  18        1.23      -11.55     11.55 o 
   1   5  18       19.91       27.45      3.53 o 
   2   5  18      155.44      147.26      9.22 o 
   3   5  18        5.92        3.22      3.06 o 
   4   5  18        6.27        4.00      3.04 o 
   5   5  18      117.73      108.75      7.18 o 
   6   5  18      123.82      126.75     10.42 o 
   7   5  18        2.20        2.45      3.33 o 
   0   6  18        6.13        5.72      3.31 o 
   1   6  18        4.43        3.22      3.14 o 
   2   6  18       73.30       84.71      5.72 o 
   3   6  18      119.48      172.00     13.51 o 
   1   1  19      105.02       90.30     10.03 o 
   2   1  19      101.91       92.11      9.31 o 
   3   1  19      144.15      136.39     13.69 o 
   4   1  19        1.71       -0.42      4.94 o 
   5   1  19      108.13      125.17     14.80 o 
   6   1  19        1.49       -4.34      4.34 o 
   7   1  19        0.02       -2.82      2.97 o 
   8   1  19       17.62       18.50      3.88 o 
   9   1  19        8.27        4.87      2.31 o 
  10   1  19        1.46       -1.88      4.79 o 
  11   1  19        5.08        5.41      5.38 o 
   0   2  19      111.28      102.45     13.21 o 
   1   2  19        4.34        5.66      5.18 o 
   2   2  19       68.87       58.53      7.87 o 
   3   2  19       84.69       68.83      7.95 o 
   4   2  19       68.08       53.49      7.65 o 
   5   2  19       77.72       71.84      8.05 o 
   6   2  19        6.80        4.08      2.80 o 
   7   2  19       35.71       34.24      4.69 o 
   8   2  19        7.64        4.61      3.22 o 
   9   2  19        4.50        4.90      4.27 o 
  10   2  19        1.29       -2.02      5.15 o 
   1   3  19      135.07      119.64     16.25 o 
   2   3  19       81.03       57.45      8.03 o 
   3   3  19      145.73      122.47     24.03 o 
   4   3  19        3.58        0.49      2.33 o 
   5   3  19      121.00      151.20      7.37 o 
   6   3  19        9.67        7.04      3.01 o 
   7   3  19        7.93        9.91      3.27 o 
   8   3  19        3.24        3.01      5.16 o 
   9   3  19        0.08       -5.38      6.27 o 
   0   4  19       20.60       22.84      8.44 o 
   1   4  19       78.42       69.63      7.83 o 
   2   4  19       29.29       39.47      4.89 o 
   3   4  19        6.88        5.66      2.79 o 
   4   4  19       37.68       35.93      4.08 o 
   5   4  19        0.11       -1.41      2.48 o 
   6   4  19       76.15       69.26      8.07 o 
   7   4  19        2.99        0.39      2.51 o 
   8   4  19       10.31        2.47      4.57 o 
   1   5  19       42.64       55.78      6.86 o 
   2   5  19        5.55       -2.45      2.71 o 
   3   5  19        3.45        1.12      2.90 o 
   4   5  19        6.17        6.55      3.17 o 
   5   5  19       13.22       10.76      9.19 o 
   0   0  20      167.91      191.36     21.48 o 
   1   0  20        3.49        2.20      5.12 o 
   2   0  20       31.33       40.26     13.18 o 
   3   0  20      166.62      168.91     20.83 o 
   4   0  20      102.42       78.27     15.95 o 
   5   0  20       72.24       66.41     18.31 o 
   6   0  20        2.16       -3.01      6.21 o 
   8   0  20       21.99        6.02     12.37 o 
   9   0  20        0.04       -9.93     10.90 o 
  10   0  20        1.04      -12.04     12.04 o 
   1   1  20        4.26        6.33      4.89 o 
   2   1  20       50.99       52.55      7.52 o 
   3   1  20       32.09       26.76      6.37 o 
   4   1  20       25.80       25.91      6.37 o 
   5   1  20        2.44       -1.08      5.01 o 
   6   1  20       72.01       47.26      7.86 o 
   7   1  20       95.37      104.65     14.95 o 
   8   1  20      175.88      168.24     12.65 o 
   9   1  20       51.09       60.77     12.94 o 
   0   2  20       52.89       54.81     11.12 o 
   1   2  20        4.01        5.66      5.24 o 
   2   2  20        8.29        3.70      5.18 o 
   3   2  20       41.79       33.74      7.19 o 
   4   2  20      102.19       83.01      8.81 o 
   5   2  20        0.00       -4.67      4.67 o 
   6   2  20        9.22        9.10      5.52 o 
   7   2  20       60.99       54.60     10.45 o 
   8   2  20       13.84       16.56      3.64 o 
   9   2  20        3.95       -6.46      6.46 o 
   1   3  20        2.54       -4.45      4.45 o 
   2   3  20       12.08        4.36      5.33 o 
   3   3  20      115.62      116.11     12.03 o 
   4   3  20        0.00       -1.90      4.73 o 
   5   3  20       20.19       14.01      5.87 o 
   6   3  20       23.40       18.32      3.43 o 
   7   3  20       26.33       33.48      4.07 o 
   0   4  20       13.09        4.41      7.55 o 
   1   4  20       12.64       11.03      5.73 o 
   2   4  20        4.34        4.12      5.18 o 
   3   4  20       18.37       14.26      5.94 o 
   4   4  20       20.71       10.18      5.59 o 
   5   4  20        0.04       -2.38      2.38 o 
   1   1  21        5.01       -4.02      4.51 o 
   2   1  21        8.48        1.87      5.22 o 
   3   1  21        6.83        2.17      5.41 o 
   4   1  21        0.79       -4.32      4.32 o 
   5   1  21        0.87       -1.40      4.79 o 
   6   1  21        0.43       -3.66      4.89 o 
   7   1  21        0.02       -0.57      4.84 o 
   0   2  21       28.00       29.17      9.34 o 
   1   2  21       60.82       56.85      7.93 o 
   2   2  21        2.56        0.29      5.21 o 
   3   2  21        2.47        5.22      5.16 o 
   4   2  21        1.34       -2.91      4.69 o 
   5   2  21        2.10       -0.58      4.87 o 
   6   2  21       27.66       29.39      6.98 o 
   1   3  21       11.79       17.12      5.60 o 
   2   3  21        6.23        9.67      4.93 o 
   3   3  21       11.19       15.57      5.68 o 
   4   3  21        0.34       -3.89      4.75 o 
   5   3  21        0.44       -1.00      4.81 o 
   0   0  22        8.44       13.34      8.79 o 
   1   0  22        0.12        3.17      5.29 o 
   2   0  22        0.04        1.66      5.16 o 
   3   0  22       27.68       47.68     13.34 o 
   4   0  22        1.90        3.24      5.59 o 
   5   0  22      108.19      104.57     16.68 o 
   1   1  22        5.06        1.09      4.75 o 
   2   1  22        8.88        3.74      5.15 o 
   3   1  22        3.13        4.31      5.21 o 
   4   1  22       77.35       60.53      8.95 o 
   0   2  22       16.97       12.50      7.50 o 
   1   2  22        0.14        0.82      4.53 o 
   2   2  22        1.01       -0.69      4.42 o 
                                                 
